# Supplementary material for: Health and disease markers correlate with gut microbiome composition across thousands of people
Source: Nat Commun. 2020 Oct 15;11:5206. doi: 10.1038/s41467-020-18871-1 (PMC7562722; doi:10.1038/s41467-020-18871-1)
Supplement: Supplementary file 4 — Supplementary Data 1-9 [file 41467_2020_18871_MOESM4_ESM.xlsx]

## Sheet: Supplementary Data 1
Supplementary Data 1. Blood chemistries collected from participants. Shown are the median and the median absolute deviation (MAD) for each measurements across all participants.
Blood chemistry name	Median±MAD	Units
Absolute Basophils Count	0.0±0.00	x10E3/uL
Absolute Eosinophils Count	0.1±0.04	x10E3/uL
Absolute Lymphocytes Count	1.7±0.44	x10E3/uL
Absolute Monocytes Count	0.4±0.15	x10E3/uL
Absolute Total Neutrophils Count	3.0±1.01	THOU/MCL
A/G ratio	1.8±0.30	NA
Alanine Transaminase	19.0±7.41	IU/L
Albumin	4.4±0.30	g/dL
Alkaline Phosphatase	61.0±16.31	IU/L
Arachidonic acid	10.5±2.08	% by wt
Aspartate Transaminase	20.0±5.93	IU/L
Basophils	0.6±0.59	%
Bun/Creatinine Ratio	16.0±4.45	%
Calcium	9.4±0.30	mg/dL
Carbon Dioxide	24.0±1.48	mmol/L
Chloride	101.0±2.97	mmol/L
Creatinine	0.8±0.16	mg/dL
DHA	2.6±0.89	% by wt
Eosinophils	2.0±1.48	%
EPA	0.7±0.30	% by wt
Ferritin	91.0±75.61	ng/mL
Gamma-glutamyl transpeptidase	17.0±8.90	U/L
Globulin	2.4±0.30	g/dL
Glomerular Filtration Rate	92.0±16.31	NA
Glucose	91.0±8.90	mg/dL
HDL cholesterol	59.0±17.79	mg/dL
Hematocrit	42.0±3.41	%
Hemoglobin	14.0±1.19	g/dL
Hemoglobin A1C	5.5±0.30	%
High-sensitivity CRP	1.1±1.07	MG/L
HOMA-IR	1.8±1.05	NA
Homocysteine	9.4±2.52	umol/L
Insulin	8.0±4.45	uIU/mL
LDL cholesterol	109.0±32.62	mg/dL
LDL particle number	1196.0±401.78	nmol/L
LDL small particle number	319.0±281.69	nmol/L
Lymphocytes	32.6±8.01	%
Mean Corpuscular Hemoglobin	30.3±1.48	pg
Mean Corpuscular Hemoglobin Concentration	33.3±1.04	g/dL
Mean Corpuscular Volume	91.0±4.45	fL
Mercury	2.0±2.97	ug/L
Monocytes	7.0±1.48	%
Omega 3 index	4.2±1.19	NA
Omega-6 / Omega-3 ratio	9.0±2.82	NA
Platelets	239.0±50.41	Thousand/uL
Potassium	4.3±0.30	mmol/L
Red Blood Cell Count	4.6±0.42	x10E6/uL
Red Blood Cell Distribution Width	13.6±0.59	%
Sodium	140.0±1.48	mmol/L
Total Bilirubin	0.5±0.15	mg/dL
Total cholesterol	193.0±37.06	mg/dL
Total Neutrophils	57.0±8.90	%
Total Protein	6.8±0.44	g/dL
Triglyceride/HDL Ratio	1.5±0.96	NA
Triglycerides	90.0±40.03	mg/dL
Urea	13.0±2.97	mg/dL
Uric Acid	5.2±1.33	mg/dL
Vitamin D	32.0±11.71	ng/mL
White Blood Cell Count	5.3±1.19	x10E3/uL

## Sheet: Supplementary Data 2
Supplementary Data 2. Associations between host/lifestyle factors and microbiome diversity. Associations were tested by fitting linear regression models of Shannon diversity on each analyte, adjusting for age, sex, race of the individual, the season in which the microbiome sample was taken, and the microbiome sequencing vendor (see Methods). Only factors with multiple hypotheses correction FDR p-…
Factor name	P-value	Beta	Adjusted R^2	FDR	Category
Time seated (per day)	4.48833e-05	-0.0409666	0.00496687	0.000174809	Activity
Walk or bike	0.000439923	0.0403146	0.00360573	0.00127664	Activity
Moderate activity (times per week)	2.23511e-07	0.0311178	0.0081692	1.06708e-06	Activity
Vigorous activity (times per week)	1.02328e-08	0.0347389	0.0100571	6.05783e-08	Activity
Vigorous activity (duration)	3.4963e-12	0.0303024	0.0149475	2.87473e-11	Activity
BMI	9.20666e-39	-0.0167579	0.0438678	1.36259e-36	Anthropometrics
Weight	1.3832e-23	-0.00196877	0.0288821	4.09426e-22	Anthropometrics
Systolic BP	5.35901e-19	-0.00467703	0.0227361	8.81259e-18	Anthropometrics
Height	9.16173e-10	0.0186032	0.0107367	5.89538e-09	Anthropometrics
LPIR-score	5.59768e-31	-0.00562966	0.047295	2.76152e-29	Blood
Triglycerides	5.86028e-33	-0.00164601	0.0408607	4.33661e-31	Blood
LDL (small particle number)	1.1772e-26	-0.000263505	0.0328086	4.35564e-25	Blood
Insulin	1.92096e-19	-0.00722325	0.0233691	3.55378e-18	Blood
HOMA-IR	4.10787e-17	-0.0199153	0.0203219	6.07964e-16	Blood
Uric acid	1.11957e-16	-0.0585972	0.0197342	1.50633e-15	Blood
White blood cells count	1.22158e-15	-0.0456694	0.0194399	1.29138e-14	Blood
HbA1c	9.88093e-16	-0.119688	0.0184923	1.12491e-14	Blood
hsCRP	2.57118e-14	-0.0157558	0.0166337	2.23844e-13	Blood
Glucose	4.87453e-12	-0.00314512	0.0136527	3.797e-11	Blood
LDL (particle number)	3.32199e-11	-0.000118077	0.0126004	2.45827e-10	Blood
ALAT (SGPT)	1.53966e-10	-0.00397754	0.0116912	1.0851e-09	Blood
Diastolic	5.7051e-10	-0.00466139	0.0109422	3.83797e-09	Blood
Alkaline Phosphatase	1.87364e-08	-0.00216077	0.00896871	1.06653e-07	Blood
Globulin	1.63928e-07	-0.130325	0.00774285	8.08711e-07	Blood
Platelet count	1.69532e-06	-0.000738867	0.00681015	7.84084e-06	Blood
GGT	2.60529e-06	-0.00178758	0.00644683	1.13407e-05	Blood
GFR	1.80405e-06	-0.00292158	0.00639231	8.09091e-06	Blood
Red blood cell count	4.12267e-06	-0.107302	0.00627843	1.7433e-05	Blood
Oxidized LDL	0.00019987	-0.00254841	0.0057936	0.000657349	Blood
IL-6	0.00105699	-0.00741133	0.0039557	0.00289694	Blood
ASAT (SGOT)	0.00133295	-0.00353761	0.00273243	0.00346099	Blood
Total neutrophils	0.00569222	-0.00266828	0.00207139	0.0135879	Blood
Ferritin	0.0081729	-0.000191096	0.00180099	0.0183271	Blood
Hemoglobin	0.0252861	-0.0183554	0.00124774	0.0498979	Blood
Carbon dioxide	0.0229688	0.00908635	0.00122701	0.0465669	Blood
Vitamin D	0.0097839	0.00144653	0.00167183	0.0212944	Blood
Lymphocytes %	0.00939707	0.00276121	0.00179131	0.0207577	Blood
Basophils	0.00732171	0.0432092	0.00193037	0.0169314	Blood
Magnesium	0.0111844	0.155346	0.00219208	0.0239897	Blood
Mercury	0.0016041	0.00792453	0.0028656	0.00409321	Blood
Albumin	0.00037051	0.107637	0.00343031	0.00109671	Blood
Omega-3	0.000206584	0.0172926	0.00381557	0.000664662	Blood
MCV	0.000185259	0.0064116	0.00403654	0.000623143	Blood
Creatinine	9.69788e-05	0.169771	0.00416875	0.000358821	Blood
BUN	8.17007e-05	0.00867112	0.00426365	0.000310044	Blood
Adiponectin	6.21448e-08	0.00820059	0.00971585	3.17153e-07	Blood
A/G ratio	3.79588e-09	0.16817	0.00987293	2.3408e-08	Blood
Linoleic acid	3.99015e-08	0.0190052	0.0105549	2.18719e-07	Blood
DHA	1.02458e-14	0.0752184	0.0174486	1.01092e-13	Blood
HDL	5.79326e-16	0.00374172	0.0187977	7.14502e-15	Blood
LDL (particle size)	3.82129e-20	0.162174	0.0301012	8.0793e-19	Blood
Diarrhea (times per week)	9.02564e-22	-0.103301	0.0283115	2.22633e-20	Bowel health
Bowel movements (times per week)	1.67993e-14	-0.133791	0.0234993	1.55394e-13	Bowel health
Nausea (times per week)	6.04807e-08	-0.0910524	0.00892475	3.17153e-07	Bowel health
Abdominal pain (times per week)	0.000143536	-0.0481675	0.00551607	0.000494032	Bowel health
Vomitting (times per week)	0.000307791	-0.252838	0.00493024	0.000949022	Bowel health
High-appetite (times per week)	0.000543734	-0.0456218	0.00449536	0.00154755	Bowel health
Acid reflux (times per week)	0.000323486	-0.0360571	0.00376659	0.00097706	Bowel health
Poor-appetite (times per week)	0.00176786	-0.0435607	0.00360278	0.00443464	Bowel health
Bowel movements ease	0.0184099	0.041299	0.00187179	0.0378425	Bowel health
Potatoes/pasta/rice (times per week)	0.00255095	-0.0349299	0.00868839	0.00629235	Lifestyle/Diet
French fries (times per week)	0.0128037	-0.0433825	0.00558039	0.0270707	Lifestyle/Diet
Second-hand smoking	0.0164126	-0.108837	0.00521762	0.0342123	Lifestyle/Diet
Sugary drinks (times per day)	0.00814208	-0.0303975	0.00189417	0.0183271	Lifestyle/Diet
Smoking/tobacco	0.0234892	-0.0663007	0.00131287	0.0469784	Lifestyle/Diet
Alcohol (times per week)	0.00105533	0.0219257	0.00319831	0.00289694	Lifestyle/Diet
Fruits (times per week)	0.00027688	0.0358517	0.00385192	0.000871878	Lifestyle/Diet
Vegetables (times per week)	0.00013804	0.037239	0.00426328	0.000489696	Lifestyle/Diet
Cruciferous vegetables (times per week)	1.58655e-05	0.0388215	0.00555639	6.34618e-05	Lifestyle/Diet
Caffeinated beverages (times per week)	0.00683716	0.0204122	0.00678381	0.0160619	Lifestyle/Diet
Nuts/Seeds (times per week)	0.00446307	0.0276536	0.0076241	0.0108284	Lifestyle/Diet
Fresh fruit (times per week)	0.00109726	0.0325878	0.0103433	0.00295263	Lifestyle/Diet
Raw vegetables salad (times per week)	9.84359e-06	0.0480839	0.0197629	4.04681e-05	Lifestyle/Diet
Frequent mood swings	0.000138968	-0.0357021	0.00446005	0.000489696	Other
Number of children	0.00121769	0.0238088	0.0030071	0.00321819	Other

## Sheet: Supplementary Data 3
Supplementary Data 3. Host factors that show different pattern of association with microbiome diversity in different clusters. For each analyte (e.g., lifestyle, diet, clinical test), associations were tested by fitting linear regression models of Shannon diversity on each analyte, adjusting for age, sex, race of the individual, the season in which the microbiome sample was taken, and the microbi…
name	pF	betaF	pFR	betaFR	pBR	betaBR	pPR	betaPR
BMI	2.03279e-11	-0.00972013	0.822027	-0.0106968	0.00218662	-0.0172974	0.509835	-0.0121295
A/G RATIO	0.00180525	0.0970233	0.146828	-0.0216793	0.113224	0.189501	0.840484	0.116254
ADIPONECTIN, SERUM	0.00312357	0.00444744	0.422492	0.00168247	0.322581	0.00727263	0.0388037	0.0157693
ALAT (SGPT)	5.70308e-05	-0.00301388	0.485493	-0.00430818	0.142326	-0.00134996	0.649078	-0.0022865
ALKALINE PHOSPHATASE	0.00138067	-0.00125587	0.225218	-0.00272616	0.0870367	-0.00267835	0.163916	-0.00295864
BASOPHILS	0.00264132	0.0522213	0.149797	-0.0189044	0.765992	0.042839	0.0451075	-0.0483756
CREATININE ENZ, SER	0.00903446	0.101662	0.948737	0.0932236	0.0961273	0.249546	0.332135	-0.0446695
CRP HIGH SENSITIVITY	0.000181101	-0.00925187	0.133096	0.0011351	0.0680109	-0.0162546	0.72615	-0.0116651
DHA	5.20876e-05	0.0435222	0.460222	0.0240663	0.0826733	0.0790451	0.784093	0.0349708
GFR, MDRD	0.000682644	-0.00214179	0.331858	-0.000720154	0.897079	-0.0020014	0.335508	-0.000554172
GGT	0.00514505	-0.00133395	0.220235	-0.00321968	0.900257	-0.00143714	0.580827	-0.000782441
GLOBULIN	0.00344772	-0.0789865	0.132075	0.0243486	0.204028	-0.142631	0.359437	-0.151224
GLUCOSE	0.0020391	-0.001659	0.839616	-0.00186586	0.0140042	-0.00378041	0.641621	-0.0024579
GLYCOHEMOGLOBIN A1C	1.78364e-07	-0.0890151	0.882306	-0.0831788	0.124342	-0.131814	0.983424	-0.089999
HDL CHOL DIRECT	2.52994e-06	0.00228349	0.974049	0.00224552	0.409407	0.0030082	0.131392	0.00461352
HOMA-IR	0.000601664	-0.00777174	0.0472117	-0.0293593	6.53032e-08	-0.0329193	0.322853	-0.0178479
IL-6	0.0104094	-0.00650183	0.192284	0.00178956	0.394941	-0.00300113	0.00368587	-0.0605667
INSULIN	0.000219046	-0.00289228	0.215062	-0.00719091	1.26199e-07	-0.0112445	0.327769	-0.00601704
LDL SMALL	0.000497021	-0.000101748	0.784791	-0.000123155	0.00214277	-0.000247067	0.0921248	-0.000214466
LDL_SIZE	1.11049e-05	0.0898475	0.716562	0.109975	0.0149143	0.170012	0.5305	0.121362
LPIR_SCORE	2.82406e-06	-0.00267285	0.832782	-0.00302412	0.00740301	-0.00509114	0.168724	-0.00448192
MCV	0.00242976	0.005568	0.830573	0.00466303	0.93723	0.00582826	0.0639487	0.0144935
RED CELL COUNT	0.000670521	-0.0808803	0.489165	-0.0436723	0.545774	-0.105052	0.0023248	-0.25746
TRIGLYCERIDES	4.01961e-06	-0.000809764	0.499621	-0.0011238	0.0322604	-0.00135148	0.675024	-0.000988351
URIC ACID	6.75759e-05	-0.0299992	0.714838	-0.0234932	0.0311699	-0.0556142	0.0368238	-0.0707576
WHITE CELL COUNT	0.000253965	-0.0223758	0.810238	-0.0182474	0.000367023	-0.0619322	0.568148	-0.0330132
diastolic	7.2242e-05	-0.00332719	0.331946	-0.00127317	0.661646	-0.00396445	0.858998	-0.00290327
systolic	1.48487e-05	-0.00243475	0.865926	-0.00218836	0.00693127	-0.00514471	0.878216	-0.00269919
HEIGHT	6.29939e-06	0.0135119	0.763822	0.0153067	0.946132	0.0132258	0.234519	0.0217705
WEIGHT	3.83043e-06	-0.00100848	0.883042	-0.00109512	0.00130253	-0.00217254	0.741402	-0.00118611
assessment:lifestyle:time_seated:enum	0.00512099	0.0308443	0.99346	0.030605	0.0347529	0.0727013	0.250761	0.0680746
assessment:lifestyle:vigorous_activity:enum	0.00113303	-0.021778	0.835024	-0.0182575	0.285106	-0.0346138	0.644537	-0.0304525
assessment:lifestyle:vigorous_activity_duration:enum	0.0115232	0.0121226	0.329636	0.0241323	0.0155458	0.0329421	0.435254	0.022839
assessment:digestion:bowel-movements:enum	0.000227101	-0.0704149	0.478612	-0.0284294	0.549186	-0.0904185	0.972023	-0.0682993
assessment:digestion:diarrhea:enum	4.18702e-07	0.0627417	0.427238	0.0346911	0.133622	0.0947794	0.139089	0.0134197
assessment:lifestyle:alcohol_days_a_week:enum	0.000223097	0.027154	0.161933	0.00105106	0.611196	0.0340844	0.555911	0.0141697
assessment:lifestyle:vegetables:enum	0.231182	0.0129412	0.624362	-0.000463623	0.776172	0.0072677	1.93024e-05	0.140588
assessment:diet:cookies_cakes_scones:int	0.380337	0.0252695	0.220444	-0.10654	0.00141083	-0.13093	0.483216	-0.0212451
assessment:diet:freq_pastries:int	0.102776	0.0281764	0.401251	-0.0212943	0.000381496	-0.067956	0.0908497	-0.04021

## Sheet: Supplementary Data 4
Supplementary Data 4. Significant associations between microbial genera and measured factors. Only associations that passed FDR < 0.05 are shown
Factor name	category	subcategory	genus	estimate	p-value	r-sqaured
A/G ratio	Blood	Blood	bacteria.actinobacteria.actinobacteria.bifidobacteriales.bifidobacteriaceae.bifidobacterium	-0.510165	0.00212081	0.00881174
A/G ratio	Blood	Blood	bacteria.actinobacteria.coriobacteriia.coriobacteriales.coriobacteriaceae.adlercreutzia	0.281922	0.0291882	0.00435835
A/G ratio	Blood	Blood	bacteria.actinobacteria.coriobacteriia.coriobacteriales.coriobacteriaceae.unclassified	0.242753	0.0467126	0.00334619
A/G ratio	Blood	Blood	bacteria.cyanobacteria.4c0d-2.ys2.unclassified.unclassified	0.707217	1.4186e-05	0.00650561
A/G ratio	Blood	Blood	bacteria.firmicutes.bacilli.bacillales.planococcaceae.unclassified	-0.448523	0.0393658	0.00234687
A/G ratio	Blood	Blood	bacteria.firmicutes.bacilli.gemellales.gemellaceae.unclassified	-0.538365	0.00986203	0.00339033
A/G ratio	Blood	Blood	bacteria.firmicutes.bacilli.lactobacillales.streptococcaceae.lactococcus	-0.456872	0.0191269	0.0026702
A/G ratio	Blood	Blood	bacteria.firmicutes.bacilli.lactobacillales.streptococcaceae.streptococcus	-0.463741	0.0385459	0.00689528
A/G ratio	Blood	Blood	bacteria.firmicutes.clostridia.clostridiales.dehalobacteriaceae.dehalobacterium	0.568436	0.000476429	0.00419587
A/G ratio	Blood	Blood	bacteria.firmicutes.clostridia.clostridiales.etoh8.unclassified	0.513156	0.0343613	0.0031059
A/G ratio	Blood	Blood	bacteria.firmicutes.clostridia.clostridiales.lachnospiraceae.coprococcus	0.138229	0.0273706	0.00253219
A/G ratio	Blood	Blood	bacteria.firmicutes.clostridia.clostridiales.lachnospiraceae.ruminococcus	-0.423688	0.000121761	0.00911772
A/G ratio	Blood	Blood	bacteria.firmicutes.clostridia.clostridiales.mogibacteriaceae.unclassified	0.25359	0.0120192	0.0050217
A/G ratio	Blood	Blood	bacteria.firmicutes.clostridia.clostridiales.peptococcaceae.rc4-4	0.602367	0.000489733	0.00475086
A/G ratio	Blood	Blood	bacteria.firmicutes.clostridia.clostridiales.peptococcaceae.unclassified	0.376317	0.0277504	0.00187284
A/G ratio	Blood	Blood	bacteria.firmicutes.clostridia.clostridiales.peptostreptococcaceae.peptostreptococcus	-0.836757	0.0151493	0.00683802
A/G ratio	Blood	Blood	bacteria.firmicutes.clostridia.clostridiales.ruminococcaceae.unclassified	0.108264	0.00699789	0.00314568
A/G ratio	Blood	Blood	bacteria.firmicutes.clostridia.clostridiales.unclassified.unclassified	0.232578	5.94581e-10	0.0143955
A/G ratio	Blood	Blood	bacteria.firmicutes.clostridia.clostridiales.veillonellaceae.dialister	-0.513253	0.0106487	0.00350048
A/G ratio	Blood	Blood	bacteria.firmicutes.clostridia.clostridiales.veillonellaceae.megasphaera	-1.21162	0.000183166	0.0135492
A/G ratio	Blood	Blood	bacteria.firmicutes.clostridia.clostridiales.veillonellaceae.unclassified	-0.728339	0.0162786	0.00559845
A/G ratio	Blood	Blood	bacteria.firmicutes.clostridia.sha-98.unclassified.unclassified	0.576896	0.000400341	0.00431641
A/G ratio	Blood	Blood	bacteria.firmicutes.erysipelotrichi.erysipelotrichales.erysipelotrichaceae.cc_115	0.652957	6.16433e-05	0.00559169
A/G ratio	Blood	Blood	bacteria.proteobacteria.alphaproteobacteria.rf32.unclassified.unclassified	0.372009	0.0372503	0.0018283
A/G ratio	Blood	Blood	bacteria.tenericutes.mollicutes.rf39.unclassified.unclassified	0.619135	0.000196979	0.00486341
A/G ratio	Blood	Blood	bacteria.tenericutes.rf3.ml615j-28.unclassified.unclassified	0.450142	0.0138957	0.0025633
A/G ratio	Blood	Blood	bacteria.verrucomicrobia.verrucomicrobiae.verrucomicrobiales.verrucomicrobiaceae.akkermansia	0.668684	0.000870653	0.00539162
Adiponectin	Blood	Blood	archaea.euryarchaeota.methanobacteria.methanobacteriales.methanobacteriaceae.methanobrevibacter	0.028764	0.00337313	0.00443035
Adiponectin	Blood	Blood	bacteria.actinobacteria.actinobacteria.actinomycetales.micrococcaceae.rothia	0.0307317	0.00418979	0.0051453
Adiponectin	Blood	Blood	bacteria.actinobacteria.coriobacteriia.coriobacteriales.coriobacteriaceae.unclassified	0.0120735	0.0270583	0.00422464
Adiponectin	Blood	Blood	bacteria.bacteroidetes.bacteroidia.bacteroidales.bacteroidaceae.bacteroides	-0.00861244	0.00128218	0.00486176
Adiponectin	Blood	Blood	bacteria.bacteroidetes.bacteroidia.bacteroidales.barnesiellaceae.unclassified	0.0314718	0.00211917	0.0048083
Adiponectin	Blood	Blood	bacteria.bacteroidetes.bacteroidia.bacteroidales.odoribacteraceae.butyricimonas	0.0277544	0.00393037	0.00389063
Adiponectin	Blood	Blood	bacteria.bacteroidetes.bacteroidia.bacteroidales.rikenellaceae.alistipes	0.0249292	0.0124319	0.00311218
Adiponectin	Blood	Blood	bacteria.bacteroidetes.bacteroidia.bacteroidales.s24-7.unclassified	0.0290212	0.00442061	0.00429335
Adiponectin	Blood	Blood	bacteria.cyanobacteria.4c0d-2.ys2.unclassified.unclassified	0.0291952	0.000747944	0.00452666
Adiponectin	Blood	Blood	bacteria.firmicutes.clostridia.clostridiales.dehalobacteriaceae.dehalobacterium	0.0381802	7.75029e-06	0.00731483
Adiponectin	Blood	Blood	bacteria.firmicutes.clostridia.clostridiales.lachnospiraceae.ruminococcus	-0.0144799	0.0124589	0.00463305
Adiponectin	Blood	Blood	bacteria.firmicutes.clostridia.clostridiales.mogibacteriaceae.unclassified	0.0150867	0.000143107	0.00958458
Adiponectin	Blood	Blood	bacteria.firmicutes.clostridia.clostridiales.peptococcaceae.rc4-4	0.0270471	0.00275808	0.00394093
Adiponectin	Blood	Blood	bacteria.firmicutes.clostridia.clostridiales.peptococcaceae.unclassified	0.0380929	7.64943e-06	0.00725481
Adiponectin	Blood	Blood	bacteria.firmicutes.clostridia.clostridiales.ruminococcaceae.unclassified	0.00449399	0.0212893	0.00245709
Adiponectin	Blood	Blood	bacteria.firmicutes.clostridia.clostridiales.unclassified.unclassified	0.00957375	4.45848e-08	0.0114751
Adiponectin	Blood	Blood	bacteria.firmicutes.clostridia.clostridiales.veillonellaceae.acidaminococcus	-0.0298463	0.0464239	0.0032094
Adiponectin	Blood	Blood	bacteria.firmicutes.clostridia.sha-98.unclassified.unclassified	0.0317578	0.000168659	0.00535536
Adiponectin	Blood	Blood	bacteria.firmicutes.erysipelotrichi.erysipelotrichales.erysipelotrichaceae.cc_115	0.0355196	5.34855e-05	0.00636961
Adiponectin	Blood	Blood	bacteria.lentisphaerae.lentisphaeria.victivallales.victivallaceae.unclassified	0.0234138	0.0309183	0.00296429
Adiponectin	Blood	Blood	bacteria.proteobacteria.alphaproteobacteria.rf32.unclassified.unclassified	0.021972	0.0156746	0.00256905
Adiponectin	Blood	Blood	bacteria.proteobacteria.betaproteobacteria.burkholderiales.alcaligenaceae.sutterella	-0.0116977	0.00848926	0.00451519
Adiponectin	Blood	Blood	bacteria.proteobacteria.betaproteobacteria.burkholderiales.oxalobacteraceae.oxalobacter	0.0279168	0.0105045	0.00409149
Adiponectin	Blood	Blood	bacteria.tenericutes.mollicutes.rf39.unclassified.unclassified	0.028145	0.00118287	0.00417607
Adiponectin	Blood	Blood	bacteria.tenericutes.rf3.ml615j-28.unclassified.unclassified	0.0255605	0.00460027	0.0035893
ALAT (SGPT)	Blood	Blood	archaea.euryarchaeota.methanobacteria.methanobacteriales.methanobacteriaceae.methanobrevibacter	-0.0153457	0.00267248	0.00486725
ALAT (SGPT)	Blood	Blood	bacteria.actinobacteria.coriobacteriia.coriobacteriales.coriobacteriaceae.unclassified	-0.00762176	0.0224412	0.00499519
ALAT (SGPT)	Blood	Blood	bacteria.bacteroidetes.bacteroidia.bacteroidales.bacteroidaceae.bacteroides	0.00357198	0.000191919	0.00536328
ALAT (SGPT)	Blood	Blood	bacteria.bacteroidetes.bacteroidia.bacteroidales.odoribacteraceae.butyricimonas	-0.00995556	0.0154981	0.0027845
ALAT (SGPT)	Blood	Blood	bacteria.cyanobacteria.4c0d-2.ys2.unclassified.unclassified	-0.00954658	0.0215638	0.00227711
ALAT (SGPT)	Blood	Blood	bacteria.firmicutes.bacilli.turicibacterales.turicibacteraceae.turicibacter	-0.0114678	0.029823	0.00292654
ALAT (SGPT)	Blood	Blood	bacteria.firmicutes.clostridia.clostridiales.christensenellaceae.christensenella	-0.0114332	0.0212368	0.00317741
ALAT (SGPT)	Blood	Blood	bacteria.firmicutes.clostridia.clostridiales.christensenellaceae.unclassified	-0.0139989	0.0418936	0.00608499
ALAT (SGPT)	Blood	Blood	bacteria.firmicutes.clostridia.clostridiales.dehalobacteriaceae.dehalobacterium	-0.0179789	1.19118e-05	0.00709213
ALAT (SGPT)	Blood	Blood	bacteria.firmicutes.clostridia.clostridiales.etoh8.unclassified	-0.0285721	3.329e-05	0.0112533
ALAT (SGPT)	Blood	Blood	bacteria.firmicutes.clostridia.clostridiales.lachnospiraceae.lachnospira	-0.00447948	0.00912439	0.00418178
ALAT (SGPT)	Blood	Blood	bacteria.firmicutes.clostridia.clostridiales.lachnospiraceae.ruminococcus	0.0088205	4.17894e-06	0.0106227
ALAT (SGPT)	Blood	Blood	bacteria.firmicutes.clostridia.clostridiales.mogibacteriaceae.unclassified	-0.00751646	0.00466873	0.00682954
ALAT (SGPT)	Blood	Blood	bacteria.firmicutes.clostridia.clostridiales.peptococcaceae.rc4-4	-0.0152688	0.000525927	0.00524733
ALAT (SGPT)	Blood	Blood	bacteria.firmicutes.clostridia.clostridiales.peptococcaceae.unclassified	-0.0141474	0.000268498	0.00500816
ALAT (SGPT)	Blood	Blood	bacteria.firmicutes.clostridia.clostridiales.peptostreptococcaceae.unclassified	-0.0122166	0.0102869	0.00352484
ALAT (SGPT)	Blood	Blood	bacteria.firmicutes.clostridia.clostridiales.ruminococcaceae.faecalibacterium	-0.00314191	0.00459924	0.00396499
ALAT (SGPT)	Blood	Blood	bacteria.firmicutes.clostridia.clostridiales.ruminococcaceae.ruminococcus	-0.00364416	0.0417997	0.00276134
ALAT (SGPT)	Blood	Blood	bacteria.firmicutes.clostridia.clostridiales.ruminococcaceae.unclassified	-0.00560015	4.54731e-09	0.0142049
ALAT (SGPT)	Blood	Blood	bacteria.firmicutes.clostridia.clostridiales.unclassified.unclassified	-0.00521609	4.42753e-08	0.012338
ALAT (SGPT)	Blood	Blood	bacteria.firmicutes.clostridia.clostridiales.veillonellaceae.acidaminococcus	0.0108474	0.0124004	0.00386245
ALAT (SGPT)	Blood	Blood	bacteria.firmicutes.clostridia.sha-98.unclassified.unclassified	-0.0201325	3.8781e-06	0.00817447
ALAT (SGPT)	Blood	Blood	bacteria.firmicutes.erysipelotrichi.erysipelotrichales.erysipelotrichaceae.cc_115	-0.0159954	9.89788e-05	0.00593929
ALAT (SGPT)	Blood	Blood	bacteria.proteobacteria.alphaproteobacteria.rf32.unclassified.unclassified	-0.00974132	0.0154459	0.00253019
ALAT (SGPT)	Blood	Blood	bacteria.proteobacteria.betaproteobacteria.burkholderiales.alcaligenaceae.sutterella	0.00367325	0.0188092	0.00316767
ALAT (SGPT)	Blood	Blood	bacteria.proteobacteria.betaproteobacteria.burkholderiales.oxalobacteraceae.oxalobacter	-0.0151976	0.0105045	0.0042762
ALAT (SGPT)	Blood	Blood	bacteria.proteobacteria.deltaproteobacteria.desulfovibrionales.desulfovibrionaceae.bilophila	0.00497898	0.0147431	0.0035408
ALAT (SGPT)	Blood	Blood	bacteria.tenericutes.mollicutes.rf39.unclassified.unclassified	-0.0229934	8.41766e-07	0.00994869
ALAT (SGPT)	Blood	Blood	bacteria.tenericutes.rf3.ml615j-28.unclassified.unclassified	-0.0245098	1.25357e-06	0.0102973
ALAT (SGPT)	Blood	Blood	bacteria.verrucomicrobia.verrucomicrobiae.verrucomicrobiales.verrucomicrobiaceae.akkermansia	-0.0133014	0.000984042	0.00532889
Albumin	Blood	Blood	bacteria.actinobacteria.actinobacteria.bifidobacteriales.bifidobacteriaceae.bifidobacterium	-0.563676	0.00087894	0.0104407
Albumin	Blood	Blood	bacteria.cyanobacteria.4c0d-2.ys2.unclassified.unclassified	0.790977	4.12319e-06	0.00729759
Albumin	Blood	Blood	bacteria.firmicutes.bacilli.lactobacillales.streptococcaceae.streptococcus	-0.817367	3.63443e-05	0.0202763
Albumin	Blood	Blood	bacteria.firmicutes.clostridia.clostridiales.dehalobacteriaceae.dehalobacterium	0.620247	0.000286742	0.00453956
Albumin	Blood	Blood	bacteria.firmicutes.clostridia.clostridiales.etoh8.unclassified	0.570115	0.0273442	0.00344847
Albumin	Blood	Blood	bacteria.firmicutes.clostridia.clostridiales.eubacteriaceae.anaerofustis	0.440415	0.0449178	0.00228208
Albumin	Blood	Blood	bacteria.firmicutes.clostridia.clostridiales.ruminococcaceae.unclassified	0.119909	0.00410299	0.00355411
Albumin	Blood	Blood	bacteria.firmicutes.clostridia.clostridiales.unclassified.unclassified	0.129041	0.00162283	0.00403537
Albumin	Blood	Blood	bacteria.firmicutes.clostridia.clostridiales.veillonellaceae.megasphaera	-0.634759	0.0465688	0.00360924
Albumin	Blood	Blood	bacteria.firmicutes.clostridia.clostridiales.veillonellaceae.veillonella	-0.436916	0.0327198	0.0022777
Albumin	Blood	Blood	bacteria.firmicutes.clostridia.sha-98.unclassified.unclassified	0.596697	0.000501755	0.00419752
Albumin	Blood	Blood	bacteria.firmicutes.erysipelotrichi.erysipelotrichales.erysipelotrichaceae.cc_115	0.412866	0.0257111	0.00205187
Albumin	Blood	Blood	bacteria.lentisphaerae.lentisphaeria.victivallales.victivallaceae.victivallis	0.805173	0.00940098	0.00641277
Albumin	Blood	Blood	bacteria.proteobacteria.alphaproteobacteria.rf32.unclassified.unclassified	0.50579	0.00552866	0.00306754
Albumin	Blood	Blood	bacteria.synergistetes.synergistia.synergistales.synergistaceae.cloacibacillus	0.6557	0.0405968	0.00433928
Albumin	Blood	Blood	bacteria.tenericutes.mollicutes.rf39.unclassified.unclassified	0.439988	0.0158421	0.00220211
Albumin	Blood	Blood	bacteria.tenericutes.rf3.ml615j-28.unclassified.unclassified	0.505673	0.0086628	0.00290268
Alkaline Phosphatase	Blood	Blood	bacteria.actinobacteria.actinobacteria.actinomycetales.actinomycetaceae.actinomyces	0.0036758	0.032274	0.00421435
Alkaline Phosphatase	Blood	Blood	bacteria.actinobacteria.actinobacteria.bifidobacteriales.bifidobacteriaceae.bifidobacterium	0.00365589	0.0320103	0.00385111
Alkaline Phosphatase	Blood	Blood	bacteria.actinobacteria.coriobacteriia.coriobacteriales.coriobacteriaceae.adlercreutzia	-0.00378559	0.0444517	0.00398475
Alkaline Phosphatase	Blood	Blood	bacteria.actinobacteria.coriobacteriia.coriobacteriales.coriobacteriaceae.unclassified	-0.00437389	0.0173071	0.00514433
Alkaline Phosphatase	Blood	Blood	bacteria.cyanobacteria.4c0d-2.ys2.unclassified.unclassified	-0.0148668	6.47225e-09	0.0122703
Alkaline Phosphatase	Blood	Blood	bacteria.firmicutes.clostridia.clostridiales.christensenellaceae.unclassified	-0.00807939	0.0148846	0.00754145
Alkaline Phosphatase	Blood	Blood	bacteria.firmicutes.clostridia.clostridiales.dehalobacteriaceae.dehalobacterium	-0.00707728	0.0036147	0.00327507
Alkaline Phosphatase	Blood	Blood	bacteria.firmicutes.clostridia.clostridiales.lachnospiraceae.coprococcus	-0.00181895	0.0450203	0.00222899
Alkaline Phosphatase	Blood	Blood	bacteria.firmicutes.clostridia.clostridiales.lachnospiraceae.lachnospira	-0.00255985	0.0121759	0.00386578
Alkaline Phosphatase	Blood	Blood	bacteria.firmicutes.clostridia.clostridiales.lachnospiraceae.ruminococcus	0.00349969	0.0057739	0.00428554
Alkaline Phosphatase	Blood	Blood	bacteria.firmicutes.clostridia.clostridiales.peptococcaceae.rc4-4	-0.00935143	0.000363076	0.00534115
Alkaline Phosphatase	Blood	Blood	bacteria.firmicutes.clostridia.clostridiales.peptococcaceae.unclassified	-0.00989408	2.60926e-05	0.00616272
Alkaline Phosphatase	Blood	Blood	bacteria.firmicutes.clostridia.clostridiales.ruminococcaceae.unclassified	-0.00224063	5.67236e-05	0.00681577
Alkaline Phosphatase	Blood	Blood	bacteria.firmicutes.clostridia.clostridiales.unclassified.unclassified	-0.0036271	8.70669e-11	0.0167997
Alkaline Phosphatase	Blood	Blood	bacteria.firmicutes.clostridia.clostridiales.veillonellaceae.megasphaera	0.00913994	0.0110098	0.00620785
Alkaline Phosphatase	Blood	Blood	bacteria.firmicutes.clostridia.sha-98.unclassified.unclassified	-0.0114985	2.72929e-06	0.00779552
Alkaline Phosphatase	Blood	Blood	bacteria.firmicutes.erysipelotrichi.erysipelotrichales.erysipelotrichaceae.cc_115	-0.00929699	0.00012625	0.00549126
Alkaline Phosphatase	Blood	Blood	bacteria.proteobacteria.alphaproteobacteria.rf32.unclassified.unclassified	-0.0071285	0.0052293	0.00334602
Alkaline Phosphatase	Blood	Blood	bacteria.tenericutes.mollicutes.rf39.unclassified.unclassified	-0.0147016	1.90314e-08	0.0114663
Alkaline Phosphatase	Blood	Blood	bacteria.tenericutes.rf3.ml615j-28.unclassified.unclassified	-0.0149803	3.02868e-08	0.0117789
Arachidonic acid	Blood	Nutrition	bacteria.actinobacteria.actinobacteria.bifidobacteriales.bifidobacteriaceae.bifidobacterium	-0.0548148	0.013945	0.0059545
Arachidonic acid	Blood	Nutrition	bacteria.bacteroidetes.bacteroidia.bacteroidales.s24-7.unclassified	-0.0674526	0.0140671	0.00292244
Arachidonic acid	Blood	Nutrition	bacteria.firmicutes.clostridia.clostridiales.lachnospiraceae.coprococcus	-0.018772	0.0252776	0.00264396
Arachidonic acid	Blood	Nutrition	bacteria.firmicutes.clostridia.clostridiales.lachnospiraceae.shuttleworthia	-0.0986205	0.016824	0.00569752
Arachidonic acid	Blood	Nutrition	bacteria.firmicutes.clostridia.clostridiales.ruminococcaceae.anaerotruncus	0.0783943	0.0397327	0.00848136
ASAT (SGOT)	Blood	Blood	bacteria.bacteroidetes.bacteroidia.bacteroidales.bacteroidaceae.bacteroides	0.00480681	0.00854843	0.00298735
ASAT (SGOT)	Blood	Blood	bacteria.firmicutes.bacilli.turicibacterales.turicibacteraceae.turicibacter	-0.0183253	0.0410637	0.00242702
ASAT (SGOT)	Blood	Blood	bacteria.firmicutes.clostridia.clostridiales.dehalobacteriaceae.dehalobacterium	-0.0185792	0.00602343	0.0028725
ASAT (SGOT)	Blood	Blood	bacteria.firmicutes.clostridia.clostridiales.etoh8.unclassified	-0.0370227	0.000485168	0.00786274
ASAT (SGOT)	Blood	Blood	bacteria.firmicutes.clostridia.clostridiales.ruminococcaceae.unclassified	-0.00505592	0.00189595	0.00426769
ASAT (SGOT)	Blood	Blood	bacteria.firmicutes.clostridia.clostridiales.unclassified.unclassified	-0.00450511	0.00471967	0.00338243
ASAT (SGOT)	Blood	Blood	bacteria.firmicutes.clostridia.sha-98.unclassified.unclassified	-0.0143485	0.0404137	0.00170388
ASAT (SGOT)	Blood	Blood	bacteria.firmicutes.erysipelotrichi.erysipelotrichales.erysipelotrichaceae.cc_115	-0.016863	0.0164683	0.00244349
ASAT (SGOT)	Blood	Blood	bacteria.proteobacteria.betaproteobacteria.burkholderiales.unclassified.unclassified	0.0404863	0.0289819	0.00921261
ASAT (SGOT)	Blood	Blood	bacteria.tenericutes.rf3.ml615j-28.unclassified.unclassified	-0.0212558	0.0069544	0.00329672
Avoid dairy	Lifestyle/Diet	Diet	bacteria.actinobacteria.coriobacteriia.coriobacteriales.coriobacteriaceae.collinsella	-0.716404	0.0003669	0.0491337
Avoid dairy	Lifestyle/Diet	Diet	bacteria.bacteroidetes.bacteroidia.bacteroidales.s24-7.unclassified	0.530608	0.0345517	0.010304
Avoid dairy	Lifestyle/Diet	Diet	bacteria.firmicutes.bacilli.lactobacillales.streptococcaceae.lactococcus	-0.592255	0.0128771	0.0127321
Avoid dairy	Lifestyle/Diet	Diet	bacteria.firmicutes.bacilli.lactobacillales.streptococcaceae.streptococcus	-0.621836	0.0491548	0.0249809
Cookies/cakes/scones (times per week)	Lifestyle/Diet	Diet	bacteria.firmicutes.bacilli.bacillales.planococcaceae.unclassified	0.42462	0.0143126	0.0146375
Cookies/cakes/scones (times per week)	Lifestyle/Diet	Diet	bacteria.firmicutes.clostridia.clostridiales.mogibacteriaceae.unclassified	0.219074	0.00340078	0.0237737
beans/legumes (times per week)	Lifestyle/Diet	Diet	bacteria.firmicutes.bacilli.bacillales.planococcaceae.unclassified	-0.207507	0.011511	0.0152892
beans/legumes (times per week)	Lifestyle/Diet	Diet	bacteria.firmicutes.clostridia.clostridiales.lachnospiraceae.dorea	-0.0919796	0.00268802	0.0279558
beans/legumes (times per week)	Lifestyle/Diet	Diet	bacteria.firmicutes.clostridia.clostridiales.ruminococcaceae.faecalibacterium	0.0547089	0.00535687	0.0149284
beans/legumes (times per week)	Lifestyle/Diet	Diet	bacteria.firmicutes.clostridia.clostridiales.ruminococcaceae.oscillospira	-0.0505207	0.0180879	0.0169934
Caffeinated beverages (times per week)	Lifestyle/Diet	Diet	archaea.euryarchaeota.methanobacteria.methanobacteriales.methanobacteriaceae.methanobrevibacter	0.139496	0.0382172	0.0121506
Caffeinated beverages (times per week)	Lifestyle/Diet	Diet	bacteria.actinobacteria.actinobacteria.bifidobacteriales.bifidobacteriaceae.bifidobacterium	-0.102411	0.00962843	0.0268524
Caffeinated beverages (times per week)	Lifestyle/Diet	Diet	bacteria.actinobacteria.coriobacteriia.coriobacteriales.coriobacteriaceae.unclassified	0.0699498	0.0420357	0.0145178
Caffeinated beverages (times per week)	Lifestyle/Diet	Diet	bacteria.firmicutes.bacilli.lactobacillales.streptococcaceae.lactococcus	0.13593	0.0128771	0.0133938
Caffeinated beverages (times per week)	Lifestyle/Diet	Diet	bacteria.firmicutes.clostridia.clostridiales.dehalobacteriaceae.dehalobacterium	0.148774	0.00249113	0.0154313
Caffeinated beverages (times per week)	Lifestyle/Diet	Diet	bacteria.firmicutes.clostridia.clostridiales.peptococcaceae.unclassified	0.102305	0.0391865	0.00762947
Caffeinated beverages (times per week)	Lifestyle/Diet	Diet	bacteria.firmicutes.clostridia.sha-98.unclassified.unclassified	0.110608	0.0301533	0.00846369
Caffeinated beverages (times per week)	Lifestyle/Diet	Diet	bacteria.firmicutes.erysipelotrichi.erysipelotrichales.erysipelotrichaceae.cc_115	0.145655	0.00471322	0.0146353
Caffeinated beverages (times per week)	Lifestyle/Diet	Diet	bacteria.tenericutes.rf3.ml615j-28.unclassified.unclassified	0.126216	0.0321782	0.00988472
Cheese (times per week)	Lifestyle/Diet	Diet	bacteria.firmicutes.bacilli.lactobacillales.streptococcaceae.lactococcus	0.285821	1.84027e-05	0.0336882
Cheese (times per week)	Lifestyle/Diet	Diet	bacteria.firmicutes.clostridia.clostridiales.lachnospiraceae.lachnospira	-0.0581482	0.0187655	0.0138949
Cook at home (times per week)	Lifestyle/Diet	Diet	bacteria.actinobacteria.coriobacteriia.coriobacteriales.coriobacteriaceae.collinsella	-0.163224	0.00358736	0.032292
Cook at home (times per week)	Lifestyle/Diet	Diet	bacteria.firmicutes.bacilli.lactobacillales.leuconostocaceae.leuconostoc	-0.268186	0.0300867	0.0216822
Cook at home (times per week)	Lifestyle/Diet	Diet	bacteria.firmicutes.clostridia.clostridiales.mogibacteriaceae.unclassified	-0.127662	0.00323703	0.0273462
Cooked green vegetables (times per week)	Lifestyle/Diet	Diet	bacteria.firmicutes.clostridia.clostridiales.lachnospiraceae.dorea	0.063647	0.0444557	0.0144876
Cooked green vegetables (times per week)	Lifestyle/Diet	Diet	bacteria.firmicutes.clostridia.clostridiales.lachnospiraceae.ruminococcus	-0.12406	0.00832766	0.0219339
Cooked root vegetables (times per week)	Lifestyle/Diet	Diet	bacteria.bacteroidetes.bacteroidia.bacteroidales.rikenellaceae.unclassified	-0.140676	0.0138071	0.0312882
Cooked root vegetables (times per week)	Lifestyle/Diet	Diet	bacteria.firmicutes.erysipelotrichi.erysipelotrichales.erysipelotrichaceae.cc_115	-0.135026	0.0458233	0.00794955
Eating out (times per week)	Lifestyle/Diet	Diet	bacteria.firmicutes.bacilli.lactobacillales.leuconostocaceae.leuconostoc	0.305355	0.0175436	0.02646
Eggs (times per week)	Lifestyle/Diet	Diet	bacteria.actinobacteria.actinobacteria.bifidobacteriales.bifidobacteriaceae.bifidobacterium	-0.200652	0.00149081	0.0389005
Eggs (times per week)	Lifestyle/Diet	Diet	bacteria.firmicutes.clostridia.clostridiales.unclassified.unclassified	-0.0426994	0.0173374	0.0109098
French fries (times per week)	Lifestyle/Diet	Diet	bacteria.firmicutes.clostridia.clostridiales.ruminococcaceae.unclassified	-0.067104	0.0183124	0.0127156
French fries (times per week)	Lifestyle/Diet	Diet	bacteria.firmicutes.clostridia.clostridiales.unclassified.unclassified	-0.093902	0.000907558	0.0210932
French fries (times per week)	Lifestyle/Diet	Diet	bacteria.firmicutes.clostridia.clostridiales.veillonellaceae.veillonella	-0.272863	0.021528	0.0118348
Fresh fruit (times per week)	Lifestyle/Diet	Diet	bacteria.actinobacteria.actinobacteria.actinomycetales.corynebacteriaceae.corynebacterium	-0.326627	0.0487289	0.0384046
Fresh fruit (times per week)	Lifestyle/Diet	Diet	bacteria.actinobacteria.coriobacteriia.coriobacteriales.coriobacteriaceae.collinsella	-0.120333	0.0155208	0.0243192
Fresh fruit (times per week)	Lifestyle/Diet	Diet	bacteria.firmicutes.clostridia.clostridiales.christensenellaceae.christensenella	-0.1616	0.0276058	0.0113965
Fresh fruit (times per week)	Lifestyle/Diet	Diet	bacteria.firmicutes.clostridia.clostridiales.lachnospiraceae.ruminococcus	-0.116828	0.00523112	0.0240724
Fresh fruit (times per week)	Lifestyle/Diet	Diet	bacteria.firmicutes.clostridia.clostridiales.ruminococcaceae.unclassified	0.0364892	0.0307583	0.0106903
Fresh fruit (times per week)	Lifestyle/Diet	Diet	bacteria.firmicutes.clostridia.clostridiales.unclassified.unclassified	0.0432857	0.00930799	0.0130559
Fresh fruit (times per week)	Lifestyle/Diet	Diet	bacteria.firmicutes.clostridia.clostridiales.veillonellaceae.veillonella	0.150942	0.0364504	0.00991699
Fresh fruit (times per week)	Lifestyle/Diet	Diet	bacteria.proteobacteria.gammaproteobacteria.pasteurellales.pasteurellaceae.haemophilus	0.251154	0.000180281	0.0262821
Fresh fruit (times per week)	Lifestyle/Diet	Diet	bacteria.tenericutes.mollicutes.rf39.unclassified.unclassified	0.183069	0.00892231	0.0129461
Ice cream (times per week)	Lifestyle/Diet	Diet	bacteria.firmicutes.clostridia.clostridiales.christensenellaceae.unclassified	-0.352334	0.0115875	0.0355811
Ice cream (times per week)	Lifestyle/Diet	Diet	bacteria.firmicutes.clostridia.clostridiales.mogibacteriaceae.unclassified	0.136336	0.00909949	0.0199923
Ice cream (times per week)	Lifestyle/Diet	Diet	bacteria.firmicutes.clostridia.clostridiales.veillonellaceae.unclassified	0.352849	0.0353448	0.0256459
Meat (times per week)	Lifestyle/Diet	Diet	bacteria.actinobacteria.actinobacteria.bifidobacteriales.bifidobacteriaceae.bifidobacterium	-0.162316	0.0107492	0.0279839
Meat (times per week)	Lifestyle/Diet	Diet	bacteria.firmicutes.clostridia.clostridiales.lachnospiraceae.dorea	0.0802518	0.00396316	0.0250115
Meat (times per week)	Lifestyle/Diet	Diet	bacteria.proteobacteria.gammaproteobacteria.pasteurellales.pasteurellaceae.haemophilus	-0.219674	0.00164512	0.0193412
Nuts/seeds (times per week)	Lifestyle/Diet	Diet	bacteria.bacteroidetes.bacteroidia.bacteroidales.bacteroidaceae.bacteroides	-0.0353687	0.0486645	0.00827948
Nuts/seeds (times per week)	Lifestyle/Diet	Diet	bacteria.firmicutes.clostridia.clostridiales.christensenellaceae.christensenella	-0.195889	0.00533925	0.0177249
Nuts/seeds (times per week)	Lifestyle/Diet	Diet	bacteria.firmicutes.clostridia.clostridiales.eubacteriaceae.pseudoramibacter_eubacterium	-0.209792	0.0440352	0.0176137
Nuts/seeds (times per week)	Lifestyle/Diet	Diet	bacteria.firmicutes.clostridia.clostridiales.mogibacteriaceae.unclassified	-0.088331	0.0193416	0.0179662
Nuts/seeds (times per week)	Lifestyle/Diet	Diet	bacteria.firmicutes.clostridia.clostridiales.ruminococcaceae.unclassified	0.0424161	0.00766053	0.0153661
Nuts/seeds (times per week)	Lifestyle/Diet	Diet	bacteria.firmicutes.erysipelotrichi.erysipelotrichales.erysipelotrichaceae.clostridium	0.264156	0.0165887	0.0269553
Oil-rich fish (times per week)	Lifestyle/Diet	Diet	bacteria.firmicutes.bacilli.gemellales.gemellaceae.unclassified	0.283254	0.0109374	0.0194568
Oil-rich fish (times per week)	Lifestyle/Diet	Diet	bacteria.firmicutes.clostridia.clostridiales.lachnospiraceae.lachnospira	0.0689083	0.0239934	0.0124658
Oil-rich fish (times per week)	Lifestyle/Diet	Diet	bacteria.firmicutes.clostridia.clostridiales.lachnospiraceae.ruminococcus	-0.130641	0.034529	0.0156888
Pastries (times per week)	Lifestyle/Diet	Diet	bacteria.bacteroidetes.bacteroidia.bacteroidales.rikenellaceae.unclassified	-0.195186	0.0170361	0.027628
Plant-based protin (times per week)	Lifestyle/Diet	Diet	bacteria.firmicutes.clostridia.clostridiales.dehalobacteriaceae.dehalobacterium	-0.128703	0.0450897	0.00720445
Plant-based protin (times per week)	Lifestyle/Diet	Diet	bacteria.firmicutes.clostridia.clostridiales.lachnospiraceae.dorea	-0.0684879	0.0194469	0.0180108
Plant-based protin (times per week)	Lifestyle/Diet	Diet	bacteria.firmicutes.clostridia.clostridiales.lachnospiraceae.lachnospira	0.073042	0.00183669	0.021603
Plant-based protin (times per week)	Lifestyle/Diet	Diet	bacteria.firmicutes.clostridia.clostridiales.lachnospiraceae.ruminococcus	-0.115697	0.0181476	0.0197633
Plant-based protin (times per week)	Lifestyle/Diet	Diet	bacteria.proteobacteria.deltaproteobacteria.desulfovibrionales.desulfovibrionaceae.bilophila	-0.08803	0.0322193	0.0140496
Plant-based protin (times per week)	Lifestyle/Diet	Diet	bacteria.proteobacteria.deltaproteobacteria.desulfovibrionales.desulfovibrionaceae.desulfovibrio	-0.175938	0.0148137	0.0131334
Ptatoes/pasta/rice (times per week)	Lifestyle/Diet	Diet	bacteria.cyanobacteria.4c0d-2.ys2.unclassified.unclassified	-0.198437	0.00710022	0.0127996
Ptatoes/pasta/rice (times per week)	Lifestyle/Diet	Diet	bacteria.firmicutes.clostridia.clostridiales.christensenellaceae.unclassified	0.188306	0.0348908	0.023461
Ptatoes/pasta/rice (times per week)	Lifestyle/Diet	Diet	bacteria.firmicutes.clostridia.clostridiales.eubacteriaceae.pseudoramibacter_eubacterium	-0.265457	0.033328	0.0193572
Ptatoes/pasta/rice (times per week)	Lifestyle/Diet	Diet	bacteria.firmicutes.clostridia.sha-98.unclassified.unclassified	-0.187628	0.00833602	0.0115592
Ptatoes/pasta/rice (times per week)	Lifestyle/Diet	Diet	bacteria.proteobacteria.alphaproteobacteria.rf32.unclassified.unclassified	-0.167176	0.0272753	0.00922342
Ptatoes/pasta/rice (times per week)	Lifestyle/Diet	Diet	bacteria.proteobacteria.gammaproteobacteria.pasteurellales.pasteurellaceae.actinobacillus	0.423604	0.0317206	0.0414772
Ptatoes/pasta/rice (times per week)	Lifestyle/Diet	Diet	bacteria.tenericutes.mollicutes.rf39.unclassified.unclassified	-0.155562	0.0472095	0.00772802
Poultry (times per week)	Lifestyle/Diet	Diet	bacteria.firmicutes.clostridia.clostridiales.dehalobacteriaceae.dehalobacterium	0.145258	0.0450897	0.00727159
Poultry (times per week)	Lifestyle/Diet	Diet	bacteria.firmicutes.clostridia.clostridiales.mogibacteriaceae.unclassified	-0.103897	0.0165975	0.017798
Poultry (times per week)	Lifestyle/Diet	Diet	bacteria.firmicutes.clostridia.clostridiales.peptococcaceae.unclassified	0.178569	0.0112779	0.010956
Poultry (times per week)	Lifestyle/Diet	Diet	bacteria.firmicutes.clostridia.clostridiales.ruminococcaceae.oscillospira	0.0490775	0.0230247	0.0158924
Poultry (times per week)	Lifestyle/Diet	Diet	bacteria.firmicutes.clostridia.sha-98.unclassified.unclassified	0.151343	0.0362222	0.00778501
Poultry (times per week)	Lifestyle/Diet	Diet	bacteria.firmicutes.erysipelotrichi.erysipelotrichales.erysipelotrichaceae.clostridium	-0.285241	0.0165887	0.024726
Processed meat (times per week)	Lifestyle/Diet	Diet	bacteria.firmicutes.bacilli.lactobacillales.streptococcaceae.lactococcus	0.209007	0.0155681	0.0122593
Processed meat (times per week)	Lifestyle/Diet	Diet	bacteria.firmicutes.clostridia.clostridiales.lachnospiraceae.lachnospira	-0.0887052	0.00419477	0.0200319
Processed meat (times per week)	Lifestyle/Diet	Diet	bacteria.firmicutes.clostridia.clostridiales.lachnospiraceae.roseburia	-0.117657	0.02321	0.0223336
Processed meat (times per week)	Lifestyle/Diet	Diet	bacteria.proteobacteria.betaproteobacteria.burkholderiales.oxalobacteraceae.oxalobacter	0.230268	0.0399051	0.0145845
Processed meat (times per week)	Lifestyle/Diet	Diet	bacteria.proteobacteria.gammaproteobacteria.pasteurellales.pasteurellaceae.haemophilus	-0.222207	0.00885339	0.0137966
Raw vegetables salad (times per week)	Lifestyle/Diet	Diet	bacteria.bacteroidetes.bacteroidia.bacteroidales.bacteroidaceae.bacteroides	-0.0488021	0.00870946	0.0134814
Raw vegetables salad (times per week)	Lifestyle/Diet	Diet	bacteria.firmicutes.clostridia.clostridiales.lachnospiraceae.coprococcus	0.0643502	0.0209628	0.013475
Raw vegetables salad (times per week)	Lifestyle/Diet	Diet	bacteria.firmicutes.clostridia.clostridiales.unclassified.unclassified	0.0681658	7.41491e-05	0.0282588
Raw vegetables salad (times per week)	Lifestyle/Diet	Diet	bacteria.proteobacteria.alphaproteobacteria.rf32.unclassified.unclassified	0.154473	0.0327725	0.00859881
Raw vegetables salad (times per week)	Lifestyle/Diet	Diet	bacteria.tenericutes.mollicutes.rf39.unclassified.unclassified	0.209567	0.00469485	0.0148655
Savory snacks (times per week)	Lifestyle/Diet	Diet	bacteria.firmicutes.erysipelotrichi.erysipelotrichales.erysipelotrichaceae.eubacterium	-0.272828	0.00182759	0.0539625
Snacking (times per week)	Lifestyle/Diet	Diet	bacteria.firmicutes.clostridia.clostridiales.lachnospiraceae.roseburia	-0.094023	0.00262292	0.031027
Water (times per day)	Lifestyle/Diet	Diet	bacteria.actinobacteria.actinobacteria.bifidobacteriales.bifidobacteriaceae.bifidobacterium	-0.154898	0.0357954	0.0181531
Water (times per day)	Lifestyle/Diet	Diet	bacteria.bacteroidetes.bacteroidia.bacteroidales.rikenellaceae.unclassified	0.173005	0.0377179	0.022085
Water (times per day)	Lifestyle/Diet	Diet	bacteria.firmicutes.clostridia.clostridiales.clostridiaceae.unclassified	-0.226972	0.0044401	0.0434132
Water (times per day)	Lifestyle/Diet	Diet	bacteria.firmicutes.clostridia.clostridiales.peptostreptococcaceae.unclassified	-0.208047	0.0435388	0.0100347
Yogurt (times per week)	Lifestyle/Diet	Diet	bacteria.firmicutes.bacilli.lactobacillales.lactobacillaceae.lactobacillus	0.301041	2.51118e-07	0.046561
Yogurt (times per week)	Lifestyle/Diet	Diet	bacteria.firmicutes.bacilli.lactobacillales.streptococcaceae.streptococcus	0.170178	0.0039363	0.0391954
Yogurt (times per week)	Lifestyle/Diet	Diet	bacteria.firmicutes.clostridia.clostridiales.lachnospiraceae.dorea	-0.0687018	0.00979974	0.0221561
Yogurt (times per week)	Lifestyle/Diet	Diet	bacteria.firmicutes.clostridia.clostridiales.lachnospiraceae.ruminococcus	-0.101801	0.0199269	0.0185983
Milk (type)	Lifestyle/Diet	Diet	bacteria.actinobacteria.actinobacteria.bifidobacteriales.bifidobacteriaceae.bifidobacterium	-0.113278	0.0260448	0.0228896
Milk (type)	Lifestyle/Diet	Diet	bacteria.firmicutes.clostridia.clostridiales.peptococcaceae.unclassified	0.108185	0.0244142	0.00880867
Bread (number of slices per day)	Lifestyle/Diet	Diet	bacteria.firmicutes.clostridia.clostridiales.christensenellaceae.christensenella	-0.289313	0.0498566	0.00968129
Bread (number of slices per day)	Lifestyle/Diet	Diet	bacteria.firmicutes.clostridia.clostridiales.ruminococcaceae.oscillospira	-0.080048	0.0422655	0.0139481
Spread on bread (type)	Lifestyle/Diet	Diet	bacteria.bacteroidetes.bacteroidia.bacteroidales.bacteroidaceae.bacteroides	-0.0356355	0.00346869	0.0168772
Spread on bread (type)	Lifestyle/Diet	Diet	bacteria.bacteroidetes.bacteroidia.bacteroidales.odoribacteraceae.butyricimonas	0.130749	0.00386005	0.0161345
Spread on bread (type)	Lifestyle/Diet	Diet	bacteria.firmicutes.clostridia.clostridiales.peptococcaceae.unclassified	0.110374	0.00836097	0.0114725
Spread on bread (type)	Lifestyle/Diet	Diet	bacteria.firmicutes.clostridia.clostridiales.unclassified.unclassified	0.0270543	0.0158013	0.0111832
Spread on bread (type)	Lifestyle/Diet	Diet	bacteria.firmicutes.erysipelotrichi.erysipelotrichales.erysipelotrichaceae.cc_115	0.112443	0.0100114	0.0120032
Spread on bread (type)	Lifestyle/Diet	Diet	bacteria.tenericutes.mollicutes.rf39.unclassified.unclassified	0.117663	0.00811674	0.0126743
Sugar in coffee	Lifestyle/Diet	Diet	bacteria.firmicutes.clostridia.clostridiales.lachnospiraceae.roseburia	0.242449	0.02321	0.0204876
Abdominal pain(times per week)	Bowel health	Bowel health	bacteria.bacteroidetes.bacteroidia.bacteroidales.bacteroidaceae.bacteroides	-0.0785081	8.08524e-05	0.00899672
Abdominal pain(times per week)	Bowel health	Bowel health	bacteria.bacteroidetes.bacteroidia.bacteroidales.porphyromonadaceae.parabacteroides	-0.105217	0.0208212	0.00722778
Abdominal pain(times per week)	Bowel health	Bowel health	bacteria.firmicutes.clostridia.clostridiales.ruminococcaceae.unclassified	0.0528498	0.00336951	0.00536727
Abdominal pain(times per week)	Bowel health	Bowel health	bacteria.firmicutes.clostridia.clostridiales.unclassified.unclassified	0.0563634	0.00205277	0.00541842
Abdominal pain(times per week)	Bowel health	Bowel health	bacteria.firmicutes.erysipelotrichi.erysipelotrichales.erysipelotrichaceae.holdemania	-0.0846646	0.0348288	0.00535994
Abdominal pain(times per week)	Bowel health	Bowel health	bacteria.proteobacteria.gammaproteobacteria.enterobacteriales.enterobacteriaceae.klebsiella	-0.291106	0.0262416	0.00733069
Acid reflux (times per week)	Bowel health	Bowel health	bacteria.actinobacteria.actinobacteria.actinomycetales.actinomycetaceae.actinomyces	-0.121966	0.0153223	0.00643615
Acid reflux (times per week)	Bowel health	Bowel health	bacteria.actinobacteria.coriobacteriia.coriobacteriales.coriobacteriaceae.unclassified	0.0929982	0.0410497	0.00409792
Acid reflux (times per week)	Bowel health	Bowel health	bacteria.bacteroidetes.bacteroidia.bacteroidales.bacteroidaceae.bacteroides	-0.0372982	0.0329175	0.00224686
Acid reflux (times per week)	Bowel health	Bowel health	bacteria.bacteroidetes.bacteroidia.bacteroidales.barnesiellaceae.unclassified	0.156566	0.0155526	0.00287918
Acid reflux (times per week)	Bowel health	Bowel health	bacteria.bacteroidetes.bacteroidia.bacteroidales.s24-7.unclassified	0.206769	0.00442061	0.00440574
Acid reflux (times per week)	Bowel health	Bowel health	bacteria.cyanobacteria.4c0d-2.ys2.unclassified.unclassified	0.164559	0.00710022	0.00304941
Acid reflux (times per week)	Bowel health	Bowel health	bacteria.firmicutes.bacilli.bacillales.planococcaceae.unclassified	-0.23115	0.000764116	0.00569891
Acid reflux (times per week)	Bowel health	Bowel health	bacteria.firmicutes.bacilli.gemellales.gemellaceae.unclassified	-0.203465	0.00374845	0.00445109
Acid reflux (times per week)	Bowel health	Bowel health	bacteria.firmicutes.bacilli.lactobacillales.streptococcaceae.streptococcus	-0.254962	9.73603e-06	0.0227839
Acid reflux (times per week)	Bowel health	Bowel health	bacteria.firmicutes.clostridia.clostridiales.clostridiaceae.smb53	0.147436	0.0336521	0.00635464
Acid reflux (times per week)	Bowel health	Bowel health	bacteria.firmicutes.clostridia.clostridiales.dehalobacteriaceae.dehalobacterium	0.153041	0.00968213	0.00270198
Acid reflux (times per week)	Bowel health	Bowel health	bacteria.firmicutes.clostridia.clostridiales.lachnospiraceae.oribacterium	-0.366343	0.00417345	0.0129692
Acid reflux (times per week)	Bowel health	Bowel health	bacteria.firmicutes.clostridia.clostridiales.lachnospiraceae.ruminococcus	-0.0952743	0.0125614	0.00424937
Acid reflux (times per week)	Bowel health	Bowel health	bacteria.firmicutes.clostridia.clostridiales.peptococcaceae.unclassified	0.130136	0.0301103	0.00198809
Acid reflux (times per week)	Bowel health	Bowel health	bacteria.firmicutes.clostridia.clostridiales.ruminococcaceae.unclassified	0.0392625	0.0062572	0.00356934
Acid reflux (times per week)	Bowel health	Bowel health	bacteria.firmicutes.clostridia.clostridiales.tissierellaceae.peptoniphilus	-0.242918	0.0203459	0.00609066
Acid reflux (times per week)	Bowel health	Bowel health	bacteria.firmicutes.clostridia.clostridiales.unclassified.unclassified	0.0464255	0.000993041	0.00488734
Acid reflux (times per week)	Bowel health	Bowel health	bacteria.firmicutes.clostridia.sha-98.unclassified.unclassified	0.159481	0.00720741	0.00287805
Acid reflux (times per week)	Bowel health	Bowel health	bacteria.firmicutes.erysipelotrichi.erysipelotrichales.erysipelotrichaceae.holdemania	-0.0734847	0.0288051	0.00464735
Acid reflux (times per week)	Bowel health	Bowel health	bacteria.proteobacteria.deltaproteobacteria.desulfovibrionales.desulfovibrionaceae.bilophila	-0.0860009	0.0125931	0.00424034
Acid reflux (times per week)	Bowel health	Bowel health	bacteria.proteobacteria.gammaproteobacteria.enterobacteriales.enterobacteriaceae.klebsiella	-0.273543	0.0074242	0.00791916
Acid reflux (times per week)	Bowel health	Bowel health	bacteria.tenericutes.mollicutes.rf39.unclassified.unclassified	0.242054	9.88102e-05	0.00610698
Acid reflux (times per week)	Bowel health	Bowel health	bacteria.tenericutes.rf3.ml615j-28.unclassified.unclassified	0.164568	0.0132673	0.0029099
Bloating (times per week)	Bowel health	Bowel health	bacteria.actinobacteria.actinobacteria.actinomycetales.actinomycetaceae.actinomyces	-0.101297	0.0362457	0.00531805
Bloating (times per week)	Bowel health	Bowel health	bacteria.bacteroidetes.bacteroidia.bacteroidales.barnesiellaceae.unclassified	0.144118	0.0147829	0.00297498
Bloating (times per week)	Bowel health	Bowel health	bacteria.firmicutes.clostridia.clostridiales.eubacteriaceae.pseudoramibacter_eubacterium	-0.168303	0.0480607	0.00368581
Bloating (times per week)	Bowel health	Bowel health	bacteria.firmicutes.clostridia.clostridiales.mogibacteriaceae.unclassified	-0.068341	0.036712	0.00396571
Bloating (times per week)	Bowel health	Bowel health	bacteria.proteobacteria.betaproteobacteria.burkholderiales.alcaligenaceae.sutterella	0.0556594	0.038224	0.00306244
Bloating (times per week)	Bowel health	Bowel health	bacteria.synergistetes.synergistia.synergistales.synergistaceae.cloacibacillus	-0.200146	0.0352747	0.00502835
Bowel movement completion	Bowel health	Bowel health	bacteria.actinobacteria.coriobacteriia.coriobacteriales.coriobacteriaceae.adlercreutzia	-0.215181	0.00115646	0.0110793
Bowel movement completion	Bowel health	Bowel health	bacteria.firmicutes.clostridia.clostridiales.eubacteriaceae.pseudoramibacter_eubacterium	-0.32589	0.0324672	0.00539157
Bowel movement completion	Bowel health	Bowel health	bacteria.firmicutes.clostridia.clostridiales.mogibacteriaceae.unclassified	-0.141027	0.0165975	0.00597766
Bowel movement ease	Bowel health	Bowel health	bacteria.actinobacteria.coriobacteriia.coriobacteriales.coriobacteriaceae.adlercreutzia	-0.219042	0.00100112	0.0118672
Bowel movement ease	Bowel health	Bowel health	bacteria.actinobacteria.coriobacteriia.coriobacteriales.coriobacteriaceae.collinsella	-0.180248	0.0155208	0.00697662
Bowel movement ease	Bowel health	Bowel health	bacteria.actinobacteria.coriobacteriia.coriobacteriales.coriobacteriaceae.unclassified	-0.25018	9.0839e-05	0.0141478
Bowel movement ease	Bowel health	Bowel health	bacteria.firmicutes.clostridia.clostridiales.christensenellaceae.christensenella	-0.437807	9.43455e-06	0.0101167
Bowel movement ease	Bowel health	Bowel health	bacteria.firmicutes.clostridia.clostridiales.christensenellaceae.unclassified	-0.554598	2.50224e-09	0.0371053
Bowel movement ease	Bowel health	Bowel health	bacteria.firmicutes.clostridia.clostridiales.dehalobacteriaceae.dehalobacterium	-0.280001	0.00381489	0.00411771
Bowel movement ease	Bowel health	Bowel health	bacteria.firmicutes.clostridia.clostridiales.eubacteriaceae.anaerofustis	-0.38093	0.000403549	0.00777626
Bowel movement ease	Bowel health	Bowel health	bacteria.firmicutes.clostridia.clostridiales.eubacteriaceae.pseudoramibacter_eubacterium	-0.366879	0.020466	0.00688754
Bowel movement ease	Bowel health	Bowel health	bacteria.firmicutes.clostridia.clostridiales.lachnospiraceae.roseburia	0.151022	0.02321	0.00648089
Bowel movement ease	Bowel health	Bowel health	bacteria.firmicutes.clostridia.clostridiales.mogibacteriaceae.unclassified	-0.198807	0.0003389	0.012719
Bowel movement ease	Bowel health	Bowel health	bacteria.firmicutes.clostridia.clostridiales.peptostreptococcaceae.unclassified	-0.236805	0.0435388	0.00288182
Bowel movement ease	Bowel health	Bowel health	bacteria.firmicutes.clostridia.clostridiales.ruminococcaceae.anaerotruncus	-0.3415	0.0028224	0.0174049
Bowel movement ease	Bowel health	Bowel health	bacteria.firmicutes.clostridia.clostridiales.ruminococcaceae.faecalibacterium	0.0735074	0.0119341	0.00419834
Bowel movement ease	Bowel health	Bowel health	bacteria.firmicutes.clostridia.clostridiales.ruminococcaceae.oscillospira	-0.0789896	0.0156752	0.00584706
Bowel movement ease	Bowel health	Bowel health	bacteria.firmicutes.clostridia.clostridiales.ruminococcaceae.ruminococcus	-0.140444	0.000153182	0.00968818
Bowel movement ease	Bowel health	Bowel health	bacteria.firmicutes.clostridia.clostridiales.ruminococcaceae.unclassified	-0.0630001	0.0084949	0.00423838
Bowel movement ease	Bowel health	Bowel health	bacteria.firmicutes.clostridia.clostridiales.tissierellaceae.anaerococcus	-0.440583	0.0456923	0.00903037
Bowel movement ease	Bowel health	Bowel health	bacteria.firmicutes.clostridia.sha-98.unclassified.unclassified	-0.284486	0.00290958	0.00429589
Bowel movement ease	Bowel health	Bowel health	bacteria.proteobacteria.betaproteobacteria.burkholderiales.alcaligenaceae.sutterella	0.154065	0.00139926	0.00831485
Bowel movement ease	Bowel health	Bowel health	bacteria.proteobacteria.deltaproteobacteria.desulfovibrionales.desulfovibrionaceae.desulfovibrio	-0.303014	0.00679409	0.00492174
Bowel movements (times per week)	Bowel health	Bowel health	archaea.euryarchaeota.methanobacteria.methanobacteriales.methanobacteriaceae.methanobrevibacter	-0.498821	3.17363e-06	0.0128583
Bowel movements (times per week)	Bowel health	Bowel health	bacteria.actinobacteria.actinobacteria.actinomycetales.actinomycetaceae.actinomyces	-0.332726	5.6343e-06	0.0222584
Bowel movements (times per week)	Bowel health	Bowel health	bacteria.actinobacteria.actinobacteria.bifidobacteriales.bifidobacteriaceae.bifidobacterium	-0.269532	0.00208126	0.0117911
Bowel movements (times per week)	Bowel health	Bowel health	bacteria.actinobacteria.coriobacteriia.coriobacteriales.coriobacteriaceae.adlercreutzia	-0.181079	0.00991248	0.00789922
Bowel movements (times per week)	Bowel health	Bowel health	bacteria.actinobacteria.coriobacteriia.coriobacteriales.coriobacteriaceae.collinsella	-0.389015	4.5128e-12	0.0348071
Bowel movements (times per week)	Bowel health	Bowel health	bacteria.actinobacteria.coriobacteriia.coriobacteriales.coriobacteriaceae.unclassified	-0.376498	9.54675e-10	0.0334013
Bowel movements (times per week)	Bowel health	Bowel health	bacteria.bacteroidetes.bacteroidia.bacteroidales.bacteroidaceae.bacteroides	0.137734	1.68332e-06	0.0133982
Bowel movements (times per week)	Bowel health	Bowel health	bacteria.bacteroidetes.bacteroidia.bacteroidales.rikenellaceae.alistipes	-0.296085	0.00650731	0.00460741
Bowel movements (times per week)	Bowel health	Bowel health	bacteria.firmicutes.bacilli.lactobacillales.lactobacillaceae.pediococcus	-0.520094	0.0326202	0.0119385
Bowel movements (times per week)	Bowel health	Bowel health	bacteria.firmicutes.bacilli.lactobacillales.leuconostocaceae.leuconostoc	-0.332959	0.0300867	0.00555157
Bowel movements (times per week)	Bowel health	Bowel health	bacteria.firmicutes.bacilli.lactobacillales.streptococcaceae.streptococcus	-0.282253	0.0134016	0.0115734
Bowel movements (times per week)	Bowel health	Bowel health	bacteria.firmicutes.bacilli.turicibacterales.turicibacteraceae.turicibacter	-0.348172	0.0100946	0.00537632
Bowel movements (times per week)	Bowel health	Bowel health	bacteria.firmicutes.clostridia.clostridiales.christensenellaceae.christensenella	-0.630833	3.42477e-11	0.0204955
Bowel movements (times per week)	Bowel health	Bowel health	bacteria.firmicutes.clostridia.clostridiales.christensenellaceae.unclassified	-0.779812	2.33854e-18	0.0754621
Bowel movements (times per week)	Bowel health	Bowel health	bacteria.firmicutes.clostridia.clostridiales.clostridiaceae.smb53	-0.244878	0.0256095	0.00953424
Bowel movements (times per week)	Bowel health	Bowel health	bacteria.firmicutes.clostridia.clostridiales.dehalobacteriaceae.dehalobacterium	-0.673112	2.16773e-13	0.0230202
Bowel movements (times per week)	Bowel health	Bowel health	bacteria.firmicutes.clostridia.clostridiales.etoh8.unclassified	-0.604092	1.42624e-07	0.0183857
Bowel movements (times per week)	Bowel health	Bowel health	bacteria.firmicutes.clostridia.clostridiales.eubacteriaceae.anaerofustis	-0.527935	8.20221e-08	0.0146565
Bowel movements (times per week)	Bowel health	Bowel health	bacteria.firmicutes.clostridia.clostridiales.eubacteriaceae.pseudoramibacter_eubacterium	-0.510685	0.000150281	0.0132556
Bowel movements (times per week)	Bowel health	Bowel health	bacteria.firmicutes.clostridia.clostridiales.lachnospiraceae.dorea	-0.128406	0.00268802	0.00949239
Bowel movements (times per week)	Bowel health	Bowel health	bacteria.firmicutes.clostridia.clostridiales.lachnospiraceae.lachnospira	0.132494	0.00162658	0.00753946
Bowel movements (times per week)	Bowel health	Bowel health	bacteria.firmicutes.clostridia.clostridiales.lachnospiraceae.roseburia	0.222954	0.000233455	0.0136527
Bowel movements (times per week)	Bowel health	Bowel health	bacteria.firmicutes.clostridia.clostridiales.mogibacteriaceae.unclassified	-0.321046	3.92947e-10	0.0345019
Bowel movements (times per week)	Bowel health	Bowel health	bacteria.firmicutes.clostridia.clostridiales.ruminococcaceae.anaerotruncus	-0.631741	4.22876e-13	0.0625768
Bowel movements (times per week)	Bowel health	Bowel health	bacteria.firmicutes.clostridia.clostridiales.ruminococcaceae.faecalibacterium	0.137568	7.87588e-07	0.0143346
Bowel movements (times per week)	Bowel health	Bowel health	bacteria.firmicutes.clostridia.clostridiales.ruminococcaceae.oscillospira	-0.0829432	0.0106742	0.00637603
Bowel movements (times per week)	Bowel health	Bowel health	bacteria.firmicutes.clostridia.clostridiales.ruminococcaceae.ruminococcus	-0.248885	1.79494e-14	0.0315282
Bowel movements (times per week)	Bowel health	Bowel health	bacteria.firmicutes.clostridia.clostridiales.ruminococcaceae.unclassified	-0.146185	1.68949e-11	0.0233287
Bowel movements (times per week)	Bowel health	Bowel health	bacteria.firmicutes.clostridia.clostridiales.tissierellaceae.anaerococcus	-0.487003	0.0290521	0.0107237
Bowel movements (times per week)	Bowel health	Bowel health	bacteria.firmicutes.clostridia.clostridiales.unclassified.unclassified	-0.0596162	0.016215	0.00335416
Bowel movements (times per week)	Bowel health	Bowel health	bacteria.firmicutes.clostridia.clostridiales.veillonellaceae.veillonella	0.240246	0.0327198	0.00307724
Bowel movements (times per week)	Bowel health	Bowel health	bacteria.firmicutes.clostridia.sha-98.unclassified.unclassified	-0.640153	2.81572e-12	0.021385
Bowel movements (times per week)	Bowel health	Bowel health	bacteria.firmicutes.erysipelotrichi.erysipelotrichales.erysipelotrichaceae.cc_115	-0.427262	5.53403e-06	0.00969296
Bowel movements (times per week)	Bowel health	Bowel health	bacteria.firmicutes.erysipelotrichi.erysipelotrichales.erysipelotrichaceae.coprobacillus	-0.363234	0.00680531	0.00626471
Bowel movements (times per week)	Bowel health	Bowel health	bacteria.lentisphaerae.lentisphaeria.victivallales.victivallaceae.unclassified	-0.293005	0.0235902	0.00428451
Bowel movements (times per week)	Bowel health	Bowel health	bacteria.proteobacteria.betaproteobacteria.burkholderiales.alcaligenaceae.sutterella	0.242945	1.40261e-07	0.0198191
Bowel movements (times per week)	Bowel health	Bowel health	bacteria.proteobacteria.deltaproteobacteria.desulfovibrionales.desulfovibrionaceae.desulfovibrio	-0.48651	1.6782e-06	0.0125726
Bowel movements (times per week)	Bowel health	Bowel health	bacteria.synergistetes.synergistia.synergistales.synergistaceae.cloacibacillus	-0.493807	0.00085666	0.0119029
Bowel movements (times per week)	Bowel health	Bowel health	bacteria.tenericutes.rf3.ml615j-28.unclassified.unclassified	-0.417348	2.93511e-05	0.00899811
Bowel movements (times per week)	Bowel health	Bowel health	bacteria.verrucomicrobia.verrucomicrobiae.verrucomicrobiales.verrucomicrobiaceae.akkermansia	-0.31736	0.0068064	0.00480969
Diarrhea (times per week)	Bowel health	Bowel health	archaea.euryarchaeota.methanobacteria.methanobacteriales.methanobacteriaceae.methanobrevibacter	0.294376	0.00012	0.00759619
Diarrhea (times per week)	Bowel health	Bowel health	bacteria.actinobacteria.actinobacteria.bifidobacteriales.bifidobacteriaceae.bifidobacterium	0.145357	0.0362756	0.00513978
Diarrhea (times per week)	Bowel health	Bowel health	bacteria.actinobacteria.coriobacteriia.coriobacteriales.coriobacteriaceae.collinsella	0.120003	0.039926	0.00484791
Diarrhea (times per week)	Bowel health	Bowel health	bacteria.actinobacteria.coriobacteriia.coriobacteriales.coriobacteriaceae.unclassified	0.265827	5.28715e-09	0.0256394
Diarrhea (times per week)	Bowel health	Bowel health	bacteria.bacteroidetes.bacteroidia.bacteroidales.bacteroidaceae.bacteroides	-0.103824	2.4639e-09	0.0144921
Diarrhea (times per week)	Bowel health	Bowel health	bacteria.bacteroidetes.bacteroidia.bacteroidales.barnesiellaceae.unclassified	0.21265	0.00271736	0.00439169
Diarrhea (times per week)	Bowel health	Bowel health	bacteria.bacteroidetes.bacteroidia.bacteroidales.odoribacteraceae.butyricimonas	0.151708	0.0400928	0.00223333
Diarrhea (times per week)	Bowel health	Bowel health	bacteria.bacteroidetes.bacteroidia.bacteroidales.rikenellaceae.alistipes	0.17002	0.0172876	0.00282785
Diarrhea (times per week)	Bowel health	Bowel health	bacteria.bacteroidetes.bacteroidia.bacteroidales.rikenellaceae.unclassified	0.12452	0.022103	0.00577842
Diarrhea (times per week)	Bowel health	Bowel health	bacteria.bacteroidetes.bacteroidia.bacteroidales.s24-7.unclassified	0.195098	0.0118299	0.00331633
Diarrhea (times per week)	Bowel health	Bowel health	bacteria.firmicutes.bacilli.turicibacterales.turicibacteraceae.turicibacter	0.233444	0.0100946	0.00396043
Diarrhea (times per week)	Bowel health	Bowel health	bacteria.firmicutes.clostridia.clostridiales.christensenellaceae.christensenella	0.390522	1.19921e-09	0.0139472
Diarrhea (times per week)	Bowel health	Bowel health	bacteria.firmicutes.clostridia.clostridiales.christensenellaceae.unclassified	0.381627	8.46186e-06	0.0229241
Diarrhea (times per week)	Bowel health	Bowel health	bacteria.firmicutes.clostridia.clostridiales.dehalobacteriaceae.dehalobacterium	0.428039	1.69463e-12	0.0168005
Diarrhea (times per week)	Bowel health	Bowel health	bacteria.firmicutes.clostridia.clostridiales.etoh8.unclassified	0.341313	0.000125675	0.00911309
Diarrhea (times per week)	Bowel health	Bowel health	bacteria.firmicutes.clostridia.clostridiales.eubacteriaceae.pseudoramibacter_eubacterium	0.220222	0.0490057	0.00381549
Diarrhea (times per week)	Bowel health	Bowel health	bacteria.firmicutes.clostridia.clostridiales.lachnospiraceae.coprococcus	0.0837823	0.00033524	0.00655451
Diarrhea (times per week)	Bowel health	Bowel health	bacteria.firmicutes.clostridia.clostridiales.lachnospiraceae.ruminococcus	-0.143337	0.000316853	0.00838239
Diarrhea (times per week)	Bowel health	Bowel health	bacteria.firmicutes.clostridia.clostridiales.mogibacteriaceae.unclassified	0.111457	0.00821885	0.00650815
Diarrhea (times per week)	Bowel health	Bowel health	bacteria.firmicutes.clostridia.clostridiales.peptococcaceae.unclassified	0.215952	0.00058707	0.0044954
Diarrhea (times per week)	Bowel health	Bowel health	bacteria.firmicutes.clostridia.clostridiales.peptostreptococcaceae.clostridium	0.252575	0.00756911	0.00457657
Diarrhea (times per week)	Bowel health	Bowel health	bacteria.firmicutes.clostridia.clostridiales.peptostreptococcaceae.unclassified	0.19384	0.0135374	0.0031818
Diarrhea (times per week)	Bowel health	Bowel health	bacteria.firmicutes.clostridia.clostridiales.ruminococcaceae.ruminococcus	0.100704	0.000157877	0.00809476
Diarrhea (times per week)	Bowel health	Bowel health	bacteria.firmicutes.clostridia.clostridiales.ruminococcaceae.unclassified	0.109379	2.01117e-13	0.0223123
Diarrhea (times per week)	Bowel health	Bowel health	bacteria.firmicutes.clostridia.clostridiales.tissierellaceae.wal_1855d	0.370324	0.00389876	0.00975871
Diarrhea (times per week)	Bowel health	Bowel health	bacteria.firmicutes.clostridia.clostridiales.unclassified.unclassified	0.0913802	1.51891e-09	0.0153047
Diarrhea (times per week)	Bowel health	Bowel health	bacteria.firmicutes.clostridia.sha-98.unclassified.unclassified	0.319419	4.57337e-07	0.00933618
Diarrhea (times per week)	Bowel health	Bowel health	bacteria.firmicutes.erysipelotrichi.erysipelotrichales.erysipelotrichaceae.cc_115	0.342349	4.75064e-08	0.011053
Diarrhea (times per week)	Bowel health	Bowel health	bacteria.lentisphaerae.lentisphaeria.victivallales.victivallaceae.unclassified	0.190268	0.0309183	0.00313187
Diarrhea (times per week)	Bowel health	Bowel health	bacteria.lentisphaerae.lentisphaeria.victivallales.victivallaceae.victivallis	0.359197	0.00386611	0.00911996
Diarrhea (times per week)	Bowel health	Bowel health	bacteria.proteobacteria.betaproteobacteria.burkholderiales.alcaligenaceae.sutterella	-0.132988	1.02626e-06	0.0127178
Diarrhea (times per week)	Bowel health	Bowel health	bacteria.proteobacteria.betaproteobacteria.burkholderiales.oxalobacteraceae.oxalobacter	0.275756	0.00126086	0.00614134
Diarrhea (times per week)	Bowel health	Bowel health	bacteria.proteobacteria.deltaproteobacteria.desulfovibrionales.desulfovibrionaceae.bilophila	-0.0846592	0.0297664	0.00335228
Diarrhea (times per week)	Bowel health	Bowel health	bacteria.tenericutes.mollicutes.rf39.unclassified.unclassified	0.273132	4.8057e-05	0.0065511
Diarrhea (times per week)	Bowel health	Bowel health	bacteria.tenericutes.rf3.ml615j-28.unclassified.unclassified	0.398151	1.03396e-08	0.0133647
Diarrhea (times per week)	Bowel health	Bowel health	bacteria.verrucomicrobia.verrucomicrobiae.verrucomicrobiales.verrucomicrobiaceae.akkermansia	0.20635	0.00530938	0.0039851
Gas (times per week)	Bowel health	Bowel health	bacteria.firmicutes.clostridia.clostridiales.veillonellaceae.veillonella	-0.122517	0.0486864	0.00263657
High-appetite (times per week)	Bowel health	Bowel health	bacteria.bacteroidetes.bacteroidia.bacteroidales.rikenellaceae.unclassified	0.158961	0.0138816	0.00880368
High-appetite (times per week)	Bowel health	Bowel health	bacteria.cyanobacteria.4c0d-2.ys2.unclassified.unclassified	0.289207	8.764e-05	0.00749664
High-appetite (times per week)	Bowel health	Bowel health	bacteria.firmicutes.clostridia.clostridiales.christensenellaceae.unclassified	0.215745	0.0312707	0.00828615
High-appetite (times per week)	Bowel health	Bowel health	bacteria.firmicutes.clostridia.clostridiales.clostridiaceae.smb53	0.174744	0.0422758	0.0078333
High-appetite (times per week)	Bowel health	Bowel health	bacteria.firmicutes.clostridia.clostridiales.dehalobacteriaceae.dehalobacterium	0.225926	0.00207281	0.00464057
High-appetite (times per week)	Bowel health	Bowel health	bacteria.firmicutes.clostridia.clostridiales.mogibacteriaceae.unclassified	0.150315	0.000499065	0.0117893
High-appetite (times per week)	Bowel health	Bowel health	bacteria.firmicutes.clostridia.clostridiales.peptococcaceae.unclassified	0.179115	0.0171735	0.00297151
High-appetite (times per week)	Bowel health	Bowel health	bacteria.firmicutes.clostridia.clostridiales.ruminococcaceae.unclassified	0.0578865	0.00156734	0.00608346
High-appetite (times per week)	Bowel health	Bowel health	bacteria.firmicutes.clostridia.clostridiales.unclassified.unclassified	0.0610707	0.000993041	0.00605756
High-appetite (times per week)	Bowel health	Bowel health	bacteria.firmicutes.clostridia.sha-98.unclassified.unclassified	0.285575	6.84641e-05	0.00734808
High-appetite (times per week)	Bowel health	Bowel health	bacteria.firmicutes.erysipelotrichi.erysipelotrichales.erysipelotrichaceae.cc_115	0.216366	0.0039249	0.00433415
Laxatives (times per week)	Bowel health	Bowel health	bacteria.firmicutes.clostridia.clostridiales.unclassified.unclassified	0.0657507	0.0365111	0.00276188
Laxatives (times per week)	Bowel health	Bowel health	bacteria.firmicutes.erysipelotrichi.erysipelotrichales.erysipelotrichaceae.holdemania	-0.116195	0.0446036	0.00453414
Medications (times per week)	Bowel health	Bowel health	bacteria.actinobacteria.actinobacteria.actinomycetales.actinomycetaceae.actinomyces	-0.268903	1.72707e-13	0.0430243
Medications (times per week)	Bowel health	Bowel health	bacteria.actinobacteria.actinobacteria.actinomycetales.micrococcaceae.rothia	-0.421996	3.53388e-11	0.0257446
Medications (times per week)	Bowel health	Bowel health	bacteria.actinobacteria.coriobacteriia.coriobacteriales.coriobacteriaceae.atopobium	-0.29697	0.00905034	0.0104777
Medications (times per week)	Bowel health	Bowel health	bacteria.actinobacteria.coriobacteriia.coriobacteriales.coriobacteriaceae.unclassified	0.114113	0.0324564	0.00612677
Medications (times per week)	Bowel health	Bowel health	bacteria.bacteroidetes.bacteroidia.bacteroidales.barnesiellaceae.unclassified	0.176119	0.0104949	0.00407624
Medications (times per week)	Bowel health	Bowel health	bacteria.bacteroidetes.bacteroidia.bacteroidales.s24-7.unclassified	0.159111	0.0446004	0.00295001
Medications (times per week)	Bowel health	Bowel health	bacteria.cyanobacteria.4c0d-2.ys2.unclassified.unclassified	0.188137	0.00481881	0.00437428
Medications (times per week)	Bowel health	Bowel health	bacteria.firmicutes.bacilli.bacillales.planococcaceae.unclassified	-0.271067	0.000147424	0.00889027
Medications (times per week)	Bowel health	Bowel health	bacteria.firmicutes.bacilli.gemellales.gemellaceae.unclassified	-0.337315	1.96318e-07	0.014883
Medications (times per week)	Bowel health	Bowel health	bacteria.firmicutes.bacilli.lactobacillales.streptococcaceae.streptococcus	-0.376934	3.04126e-15	0.0684936
Medications (times per week)	Bowel health	Bowel health	bacteria.firmicutes.clostridia.clostridiales.lachnospiraceae.coprococcus	0.0550112	0.032757	0.00355144
Medications (times per week)	Bowel health	Bowel health	bacteria.firmicutes.clostridia.clostridiales.lachnospiraceae.oribacterium	-0.430647	0.000219007	0.0242166
Medications (times per week)	Bowel health	Bowel health	bacteria.firmicutes.clostridia.clostridiales.peptostreptococcaceae.peptostreptococcus	-0.231882	0.0350974	0.00644492
Medications (times per week)	Bowel health	Bowel health	bacteria.firmicutes.clostridia.clostridiales.ruminococcaceae.unclassified	0.0482494	0.00238449	0.00578236
Medications (times per week)	Bowel health	Bowel health	bacteria.firmicutes.clostridia.clostridiales.tissierellaceae.finegoldia	-0.245504	0.0111766	0.00771305
Medications (times per week)	Bowel health	Bowel health	bacteria.firmicutes.clostridia.clostridiales.tissierellaceae.peptoniphilus	-0.304422	0.00198308	0.0115373
Medications (times per week)	Bowel health	Bowel health	bacteria.firmicutes.clostridia.clostridiales.unclassified.unclassified	0.0509009	0.00142846	0.00583187
Medications (times per week)	Bowel health	Bowel health	bacteria.firmicutes.clostridia.clostridiales.veillonellaceae.veillonella	-0.214883	0.00340788	0.00558319
Medications (times per week)	Bowel health	Bowel health	bacteria.firmicutes.clostridia.sha-98.unclassified.unclassified	0.153064	0.0173659	0.00296054
Medications (times per week)	Bowel health	Bowel health	bacteria.tenericutes.mollicutes.rf39.unclassified.unclassified	0.267547	0.000130739	0.00805047
Medications (times per week)	Bowel health	Bowel health	bacteria.tenericutes.rf3.ml615j-28.unclassified.unclassified	0.229614	0.00140316	0.0060974
Nausea (times per week)	Bowel health	Bowel health	bacteria.actinobacteria.coriobacteriia.coriobacteriales.coriobacteriaceae.unclassified	0.173916	0.0291887	0.00487086
Nausea (times per week)	Bowel health	Bowel health	bacteria.bacteroidetes.bacteroidia.bacteroidales.barnesiellaceae.unclassified	0.278732	0.00999398	0.00340007
Nausea (times per week)	Bowel health	Bowel health	bacteria.bacteroidetes.bacteroidia.bacteroidales.odoribacteraceae.butyricimonas	0.312892	0.00266561	0.0041473
Nausea (times per week)	Bowel health	Bowel health	bacteria.bacteroidetes.bacteroidia.bacteroidales.rikenellaceae.alistipes	0.322711	0.00270248	0.00445314
Nausea (times per week)	Bowel health	Bowel health	bacteria.firmicutes.clostridia.clostridiales.dehalobacteriaceae.dehalobacterium	0.305628	0.00200555	0.00378612
Nausea (times per week)	Bowel health	Bowel health	bacteria.firmicutes.clostridia.clostridiales.lachnospiraceae.coprococcus	0.100866	0.00660785	0.00405001
Nausea (times per week)	Bowel health	Bowel health	bacteria.firmicutes.clostridia.clostridiales.lachnospiraceae.lachnospira	0.0904844	0.0448963	0.00282414
Nausea (times per week)	Bowel health	Bowel health	bacteria.firmicutes.clostridia.clostridiales.peptococcaceae.unclassified	0.266577	0.00661404	0.00296805
Nausea (times per week)	Bowel health	Bowel health	bacteria.firmicutes.clostridia.clostridiales.ruminococcaceae.unclassified	0.0675341	0.00505879	0.003766
Nausea (times per week)	Bowel health	Bowel health	bacteria.firmicutes.clostridia.clostridiales.unclassified.unclassified	0.118083	6.47719e-07	0.0107398
Nausea (times per week)	Bowel health	Bowel health	bacteria.firmicutes.clostridia.clostridiales.veillonellaceae.megasphaera	-0.339691	0.0391434	0.00392796
Nausea (times per week)	Bowel health	Bowel health	bacteria.firmicutes.clostridia.sha-98.unclassified.unclassified	0.302189	0.00248717	0.00365119
Nausea (times per week)	Bowel health	Bowel health	bacteria.firmicutes.erysipelotrichi.erysipelotrichales.erysipelotrichaceae.cc_115	0.224361	0.0305148	0.00211769
Nausea (times per week)	Bowel health	Bowel health	bacteria.firmicutes.erysipelotrichi.erysipelotrichales.erysipelotrichaceae.holdemania	-0.109994	0.0446036	0.00385962
Nausea (times per week)	Bowel health	Bowel health	bacteria.lentisphaerae.lentisphaeria.victivallales.victivallaceae.unclassified	0.335167	0.0214584	0.00381667
Nausea (times per week)	Bowel health	Bowel health	bacteria.proteobacteria.alphaproteobacteria.rf32.unclassified.unclassified	0.280316	0.00657412	0.00324356
Nausea (times per week)	Bowel health	Bowel health	bacteria.proteobacteria.gammaproteobacteria.enterobacteriales.enterobacteriaceae.klebsiella	-0.496689	0.0020893	0.00967801
Nausea (times per week)	Bowel health	Bowel health	bacteria.tenericutes.rf3.ml615j-28.unclassified.unclassified	0.292931	0.0100639	0.00316169
Poor appetite	Bowel health	Bowel health	bacteria.actinobacteria.coriobacteriia.coriobacteriales.coriobacteriaceae.collinsella	-0.143616	0.0155208	0.00713169
Poor appetite	Bowel health	Bowel health	bacteria.firmicutes.clostridia.clostridiales.lachnospiraceae.coprococcus	0.092404	0.00232108	0.00662726
Poor appetite	Bowel health	Bowel health	bacteria.firmicutes.clostridia.clostridiales.lachnospiraceae.lachnospira	0.135875	3.40525e-05	0.0123416
Poor appetite	Bowel health	Bowel health	bacteria.firmicutes.clostridia.clostridiales.lachnospiraceae.ruminococcus	-0.183876	0.000394533	0.0113089
Poor appetite	Bowel health	Bowel health	bacteria.firmicutes.clostridia.clostridiales.ruminococcaceae.faecalibacterium	0.0904563	5.47764e-05	0.009995
Poor appetite	Bowel health	Bowel health	bacteria.firmicutes.clostridia.clostridiales.unclassified.unclassified	0.0739411	0.000187394	0.00784346
Poor appetite	Bowel health	Bowel health	bacteria.firmicutes.clostridia.clostridiales.veillonellaceae.acidaminococcus	-0.29793	0.00255498	0.00715641
Poor appetite	Bowel health	Bowel health	bacteria.firmicutes.clostridia.clostridiales.veillonellaceae.megasphaera	-0.33023	0.00826618	0.00767653
Poor appetite	Bowel health	Bowel health	bacteria.firmicutes.clostridia.clostridiales.veillonellaceae.veillonella	0.216436	0.0127503	0.00395455
Poor appetite	Bowel health	Bowel health	bacteria.proteobacteria.gammaproteobacteria.pasteurellales.pasteurellaceae.actinobacillus	0.448263	0.0487657	0.00988963
Poor appetite	Bowel health	Bowel health	bacteria.proteobacteria.gammaproteobacteria.pasteurellales.pasteurellaceae.haemophilus	0.233955	0.00501197	0.00460212
Poor appetite	Bowel health	Bowel health	bacteria.tenericutes.mollicutes.rf39.unclassified.unclassified	0.229123	0.00811674	0.0039538
Poor appetite	Bowel health	Bowel health	bacteria.verrucomicrobia.verrucomicrobiae.verrucomicrobiales.verrucomicrobiaceae.akkermansia	0.254433	0.00322804	0.00539452
Stress-eating (times per week)	Bowel health	Bowel health	bacteria.actinobacteria.coriobacteriia.coriobacteriales.coriobacteriaceae.adlercreutzia	0.100375	0.03375	0.0059031
Stress-eating (times per week)	Bowel health	Bowel health	bacteria.cyanobacteria.4c0d-2.ys2.unclassified.unclassified	0.200995	0.00102571	0.00552133
Stress-eating (times per week)	Bowel health	Bowel health	bacteria.firmicutes.clostridia.clostridiales.dehalobacteriaceae.dehalobacterium	0.145016	0.0176139	0.00294995
Stress-eating (times per week)	Bowel health	Bowel health	bacteria.firmicutes.clostridia.clostridiales.lachnospiraceae.coprococcus	0.0588685	0.0120209	0.00463353
Stress-eating (times per week)	Bowel health	Bowel health	bacteria.firmicutes.clostridia.clostridiales.mogibacteriaceae.unclassified	0.10239	0.00480234	0.00824014
Stress-eating (times per week)	Bowel health	Bowel health	bacteria.firmicutes.clostridia.clostridiales.peptococcaceae.unclassified	0.168848	0.00481977	0.00405684
Stress-eating (times per week)	Bowel health	Bowel health	bacteria.firmicutes.clostridia.clostridiales.ruminococcaceae.anaerotruncus	0.213676	0.0103291	0.0151215
Stress-eating (times per week)	Bowel health	Bowel health	bacteria.firmicutes.clostridia.clostridiales.unclassified.unclassified	0.0401318	0.00859739	0.00398048
Stress-eating (times per week)	Bowel health	Bowel health	bacteria.firmicutes.clostridia.sha-98.unclassified.unclassified	0.241637	3.40028e-05	0.00798424
Stress-eating (times per week)	Bowel health	Bowel health	bacteria.firmicutes.erysipelotrichi.erysipelotrichales.erysipelotrichaceae.cc_115	0.215995	0.000232504	0.00657192
Take supplements (times per week)	Bowel health	Bowel health	bacteria.actinobacteria.actinobacteria.actinomycetales.actinomycetaceae.actinomyces	0.117195	0.0161907	0.00920009
Take supplements (times per week)	Bowel health	Bowel health	bacteria.actinobacteria.coriobacteriia.coriobacteriales.coriobacteriaceae.collinsella	0.10641	0.00862525	0.00861757
Take supplements (times per week)	Bowel health	Bowel health	bacteria.bacteroidetes.bacteroidia.bacteroidales.bacteroidaceae.bacteroides	-0.0332372	0.0250028	0.00330516
Take supplements (times per week)	Bowel health	Bowel health	bacteria.bacteroidetes.bacteroidia.bacteroidales.rikenellaceae.alistipes	0.134323	0.0118635	0.00389969
Take supplements (times per week)	Bowel health	Bowel health	bacteria.firmicutes.clostridia.clostridiales.christensenellaceae.christensenella	0.123293	0.0361004	0.00317161
Take supplements (times per week)	Bowel health	Bowel health	bacteria.firmicutes.clostridia.clostridiales.lachnospiraceae.dorea	0.0514454	0.0307475	0.00560845
Take supplements (times per week)	Bowel health	Bowel health	bacteria.firmicutes.clostridia.clostridiales.lachnospiraceae.lachnospira	-0.0680357	0.000453224	0.00858924
Take supplements (times per week)	Bowel health	Bowel health	bacteria.firmicutes.clostridia.clostridiales.mogibacteriaceae.unclassified	0.0930968	0.00189106	0.0100118
Take supplements (times per week)	Bowel health	Bowel health	bacteria.firmicutes.clostridia.clostridiales.ruminococcaceae.ruminococcus	0.072353	0.000206279	0.00939133
Take supplements (times per week)	Bowel health	Bowel health	bacteria.firmicutes.clostridia.clostridiales.ruminococcaceae.unclassified	0.0258901	0.0424617	0.00274185
Take supplements (times per week)	Bowel health	Bowel health	bacteria.firmicutes.erysipelotrichi.erysipelotrichales.erysipelotrichaceae.coprobacillus	0.160674	0.0109858	0.00536934
Take supplements (times per week)	Bowel health	Bowel health	bacteria.firmicutes.erysipelotrichi.erysipelotrichales.erysipelotrichaceae.holdemania	-0.0706183	0.00769151	0.00773049
Vomiting (times per week)	Bowel health	Bowel health	bacteria.actinobacteria.actinobacteria.actinomycetales.actinomycetaceae.actinomyces	-0.805808	3.16003e-05	0.0140985
Vomiting (times per week)	Bowel health	Bowel health	bacteria.firmicutes.bacilli.lactobacillales.streptococcaceae.streptococcus	-1.0894	1.74356e-07	0.0258204
Vomiting (times per week)	Bowel health	Bowel health	bacteria.firmicutes.bacilli.turicibacterales.turicibacteraceae.turicibacter	1.01838	0.0410637	0.00351118
Vomiting (times per week)	Bowel health	Bowel health	bacteria.firmicutes.clostridia.clostridiales.dehalobacteriaceae.dehalobacterium	1.18757	0.0213642	0.00372067
Vomiting (times per week)	Bowel health	Bowel health	bacteria.firmicutes.clostridia.clostridiales.lachnospiraceae.coprococcus	0.409872	0.0416632	0.00382191
Vomiting (times per week)	Bowel health	Bowel health	bacteria.firmicutes.clostridia.clostridiales.lachnospiraceae.lachnospira	0.554368	0.0191925	0.00572562
Vomiting (times per week)	Bowel health	Bowel health	bacteria.firmicutes.clostridia.clostridiales.lachnospiraceae.oribacterium	-1.39564	0.0237429	0.0103731
Vomiting (times per week)	Bowel health	Bowel health	bacteria.firmicutes.clostridia.clostridiales.peptococcaceae.unclassified	0.937795	0.0451994	0.00265093
Vomiting (times per week)	Bowel health	Bowel health	bacteria.firmicutes.clostridia.clostridiales.ruminococcaceae.unclassified	0.445584	0.000336652	0.00913575
Vomiting (times per week)	Bowel health	Bowel health	bacteria.firmicutes.clostridia.clostridiales.unclassified.unclassified	0.486528	0.000191833	0.00941115
Vomiting (times per week)	Bowel health	Bowel health	bacteria.firmicutes.clostridia.clostridiales.veillonellaceae.megasphaera	-1.29034	0.00250525	0.00829842
Vomiting (times per week)	Bowel health	Bowel health	bacteria.firmicutes.clostridia.sha-98.unclassified.unclassified	1.46037	0.0147945	0.00464292
Vomiting (times per week)	Bowel health	Bowel health	bacteria.proteobacteria.gammaproteobacteria.enterobacteriales.enterobacteriaceae.klebsiella	-1.5125	0.000810397	0.0129874
Alcohol (times per week)	Lifestyle/Diet	Lifestyle	bacteria.bacteroidetes.bacteroidia.bacteroidales.s24-7.unclassified	0.106083	0.0192152	0.00283488
Alcohol (times per week)	Lifestyle/Diet	Lifestyle	bacteria.cyanobacteria.4c0d-2.ys2.unclassified.unclassified	0.192229	2.97746e-07	0.00978924
Alcohol (times per week)	Lifestyle/Diet	Lifestyle	bacteria.firmicutes.bacilli.lactobacillales.streptococcaceae.streptococcus	-0.111739	0.0385459	0.00807897
Alcohol (times per week)	Lifestyle/Diet	Lifestyle	bacteria.firmicutes.clostridia.clostridiales.clostridiaceae.unclassified	-0.0914611	0.0251223	0.00754864
Alcohol (times per week)	Lifestyle/Diet	Lifestyle	bacteria.firmicutes.clostridia.clostridiales.mogibacteriaceae.unclassified	-0.0505687	0.0347752	0.00406887
Alcohol (times per week)	Lifestyle/Diet	Lifestyle	bacteria.firmicutes.clostridia.clostridiales.peptococcaceae.unclassified	0.107989	0.00635835	0.00308386
Alcohol (times per week)	Lifestyle/Diet	Lifestyle	bacteria.firmicutes.clostridia.clostridiales.peptostreptococcaceae.clostridium	-0.147459	0.0118003	0.00422102
Alcohol (times per week)	Lifestyle/Diet	Lifestyle	bacteria.firmicutes.clostridia.clostridiales.ruminococcaceae.faecalibacterium	0.0353856	0.00146255	0.00507295
Alcohol (times per week)	Lifestyle/Diet	Lifestyle	bacteria.firmicutes.clostridia.clostridiales.unclassified.unclassified	0.019074	0.0465511	0.00196418
Alcohol (times per week)	Lifestyle/Diet	Lifestyle	bacteria.firmicutes.clostridia.clostridiales.veillonellaceae.megasphaera	-0.212491	0.00693778	0.00771171
Alcohol (times per week)	Lifestyle/Diet	Lifestyle	bacteria.firmicutes.erysipelotrichi.erysipelotrichales.erysipelotrichaceae.catenibacterium	-0.197573	0.00268131	0.00801885
Alcohol (times per week)	Lifestyle/Diet	Lifestyle	bacteria.firmicutes.erysipelotrichi.erysipelotrichales.erysipelotrichaceae.unclassified	0.0782518	0.000203109	0.00925278
Alcohol (times per week)	Lifestyle/Diet	Lifestyle	bacteria.lentisphaerae.lentisphaeria.victivallales.victivallaceae.unclassified	0.117699	0.0214584	0.00356672
Alcohol (times per week)	Lifestyle/Diet	Lifestyle	bacteria.proteobacteria.alphaproteobacteria.rf32.unclassified.unclassified	0.106248	0.00998665	0.0029945
Alcohol (times per week)	Lifestyle/Diet	Lifestyle	bacteria.proteobacteria.gammaproteobacteria.pasteurellales.pasteurellaceae.haemophilus	-0.124689	0.00299995	0.00412846
Alcohol (drinks per day)	Lifestyle/Diet	Lifestyle	bacteria.proteobacteria.betaproteobacteria.burkholderiales.alcaligenaceae.sutterella	0.0845141	0.0255717	0.0034735
Alcohol (drinks per day)	Lifestyle/Diet	Lifestyle	bacteria.proteobacteria.gammaproteobacteria.pasteurellales.pasteurellaceae.haemophilus	-0.303082	0.000261369	0.00587754
Average sleep (per night)	Lifestyle/Diet	Lifestyle	bacteria.cyanobacteria.4c0d-2.ys2.unclassified.unclassified	0.274004	0.028503	0.00274498
Stress in life	Lifestyle/Diet	Lifestyle	bacteria.firmicutes.clostridia.clostridiales.lachnospiraceae.coprococcus	-0.0210427	0.0132618	0.00329966
Stress in life	Lifestyle/Diet	Lifestyle	bacteria.firmicutes.clostridia.clostridiales.unclassified.unclassified	-0.0120224	0.0362735	0.00210244
Breakfast (times per week)	Lifestyle/Diet	Diet	bacteria.firmicutes.clostridia.clostridiales.lachnospiraceae.coprococcus	-0.0499097	0.0210865	0.00306183
Breakfast (times per week)	Lifestyle/Diet	Diet	bacteria.firmicutes.clostridia.clostridiales.lachnospiraceae.lachnospira	-0.0522218	0.0387575	0.00297615
Breakfast (times per week)	Lifestyle/Diet	Diet	bacteria.firmicutes.clostridia.clostridiales.ruminococcaceae.faecalibacterium	-0.035612	0.0358495	0.00251111
Breakfast (times per week)	Lifestyle/Diet	Diet	bacteria.firmicutes.clostridia.clostridiales.veillonellaceae.veillonella	-0.17541	0.00340788	0.00415779
Breakfast (times per week)	Lifestyle/Diet	Diet	bacteria.proteobacteria.betaproteobacteria.burkholderiales.oxalobacteraceae.oxalobacter	-0.169679	0.0399051	0.00300695
Breakfast (times per week)	Lifestyle/Diet	Diet	bacteria.proteobacteria.gammaproteobacteria.pasteurellales.pasteurellaceae.haemophilus	-0.14012	0.0255847	0.00263663
Number of children	Other	Other	bacteria.bacteroidetes.bacteroidia.bacteroidales.paraprevotellaceae.unclassified	-0.320747	0.00392002	0.014262
Number of children	Other	Other	bacteria.firmicutes.clostridia.clostridiales.ruminococcaceae.unclassified	0.0241478	0.0205283	0.00261905
Number of children	Other	Other	bacteria.firmicutes.clostridia.clostridiales.unclassified.unclassified	0.0276071	0.00613049	0.00337886
Number of children	Other	Other	bacteria.firmicutes.clostridia.clostridiales.veillonellaceae.megasphaera	-0.173585	0.0377563	0.00439213
Number of children	Other	Other	bacteria.fusobacteria.fusobacteriia.fusobacteriales.fusobacteriaceae.fusobacterium	-0.197938	0.0279076	0.00677053
Number of children	Other	Other	bacteria.proteobacteria.betaproteobacteria.burkholderiales.unclassified.unclassified	-0.292122	0.0289819	0.010407
Number of children	Other	Other	bacteria.verrucomicrobia.verrucomicrobiae.verrucomicrobiales.verrucomicrobiaceae.akkermansia	0.151917	0.00322804	0.0045012
Cruciferous vegetables (per week)	Lifestyle/Diet	Diet	bacteria.actinobacteria.coriobacteriia.coriobacteriales.coriobacteriaceae.unclassified	-0.0935389	0.0177565	0.00528239
Cruciferous vegetables (per week)	Lifestyle/Diet	Diet	bacteria.bacteroidetes.bacteroidia.bacteroidales.bacteroidaceae.bacteroides	0.0515989	0.000597657	0.00532695
Cruciferous vegetables (per week)	Lifestyle/Diet	Diet	bacteria.bacteroidetes.bacteroidia.bacteroidales.s24-7.unclassified	-0.175069	0.00514546	0.00405112
Cruciferous vegetables (per week)	Lifestyle/Diet	Diet	bacteria.firmicutes.bacilli.bacillales.planococcaceae.unclassified	0.133908	0.0460591	0.00234013
Cruciferous vegetables (per week)	Lifestyle/Diet	Diet	bacteria.firmicutes.bacilli.gemellales.gemellaceae.unclassified	0.166849	0.00986203	0.00372392
Cruciferous vegetables (per week)	Lifestyle/Diet	Diet	bacteria.firmicutes.clostridia.clostridiales.lachnospiraceae.coprococcus	-0.0810087	1.36405e-05	0.00928784
Cruciferous vegetables (per week)	Lifestyle/Diet	Diet	bacteria.firmicutes.clostridia.clostridiales.lachnospiraceae.lachnospira	-0.136624	5.3793e-11	0.0225834
Cruciferous vegetables (per week)	Lifestyle/Diet	Diet	bacteria.firmicutes.clostridia.clostridiales.lachnospiraceae.ruminococcus	0.176709	3.17193e-08	0.0190554
Cruciferous vegetables (per week)	Lifestyle/Diet	Diet	bacteria.firmicutes.clostridia.clostridiales.peptococcaceae.unclassified	-0.141105	0.00693069	0.002886
Cruciferous vegetables (per week)	Lifestyle/Diet	Diet	bacteria.firmicutes.clostridia.clostridiales.ruminococcaceae.faecalibacterium	-0.0541711	0.000280232	0.00647527
Cruciferous vegetables (per week)	Lifestyle/Diet	Diet	bacteria.firmicutes.clostridia.clostridiales.ruminococcaceae.oscillospira	0.0388983	0.0268371	0.00361119
Cruciferous vegetables (per week)	Lifestyle/Diet	Diet	bacteria.firmicutes.clostridia.clostridiales.ruminococcaceae.unclassified	-0.0390815	0.00196563	0.0044766
Cruciferous vegetables (per week)	Lifestyle/Diet	Diet	bacteria.firmicutes.clostridia.clostridiales.unclassified.unclassified	-0.0560004	4.48983e-06	0.00896235
Cruciferous vegetables (per week)	Lifestyle/Diet	Diet	bacteria.firmicutes.clostridia.clostridiales.veillonellaceae.megasphaera	0.205246	0.0208333	0.00493866
Fruits (per week)	Lifestyle/Diet	Diet	bacteria.actinobacteria.actinobacteria.bifidobacteriales.bifidobacteriaceae.bifidobacterium	0.12306	0.0326748	0.00506714
Fruits (per week)	Lifestyle/Diet	Diet	bacteria.bacteroidetes.bacteroidia.bacteroidales.bacteroidaceae.bacteroides	-0.0622254	0.000242312	0.0060921
Fruits (per week)	Lifestyle/Diet	Diet	bacteria.cyanobacteria.chloroplast.streptophyta.unclassified.unclassified	0.243859	0.000131683	0.00693306
Fruits (per week)	Lifestyle/Diet	Diet	bacteria.firmicutes.bacilli.bacillales.planococcaceae.unclassified	-0.164254	0.0256984	0.00282898
Fruits (per week)	Lifestyle/Diet	Diet	bacteria.firmicutes.bacilli.gemellales.gemellaceae.unclassified	-0.207122	0.00359847	0.00468652
Fruits (per week)	Lifestyle/Diet	Diet	bacteria.firmicutes.clostridia.clostridiales.eubacteriaceae.pseudoramibacter_eubacterium	-0.20905	0.0324672	0.00445021
Fruits (per week)	Lifestyle/Diet	Diet	bacteria.firmicutes.clostridia.clostridiales.lachnospiraceae.coprococcus	0.108932	2.06756e-08	0.0146861
Fruits (per week)	Lifestyle/Diet	Diet	bacteria.firmicutes.clostridia.clostridiales.lachnospiraceae.dorea	-0.057761	0.0384574	0.00405772
Fruits (per week)	Lifestyle/Diet	Diet	bacteria.firmicutes.clostridia.clostridiales.lachnospiraceae.lachnospira	0.137285	2.86277e-10	0.0198798
Fruits (per week)	Lifestyle/Diet	Diet	bacteria.firmicutes.clostridia.clostridiales.lachnospiraceae.ruminococcus	-0.219874	1.79232e-09	0.0232978
Fruits (per week)	Lifestyle/Diet	Diet	bacteria.firmicutes.clostridia.clostridiales.ruminococcaceae.faecalibacterium	0.0545558	0.000671052	0.00548921
Fruits (per week)	Lifestyle/Diet	Diet	bacteria.firmicutes.clostridia.clostridiales.ruminococcaceae.oscillospira	-0.0915226	4.94838e-08	0.0157656
Fruits (per week)	Lifestyle/Diet	Diet	bacteria.firmicutes.clostridia.clostridiales.ruminococcaceae.unclassified	0.0505075	0.000156782	0.00629239
Fruits (per week)	Lifestyle/Diet	Diet	bacteria.firmicutes.clostridia.clostridiales.unclassified.unclassified	0.0890237	5.66958e-12	0.0190566
Fruits (per week)	Lifestyle/Diet	Diet	bacteria.firmicutes.clostridia.clostridiales.veillonellaceae.veillonella	0.26124	5.85488e-05	0.00795103
Fruits (per week)	Lifestyle/Diet	Diet	bacteria.firmicutes.erysipelotrichi.erysipelotrichales.erysipelotrichaceae.holdemania	-0.104367	0.00079203	0.00884738
Fruits (per week)	Lifestyle/Diet	Diet	bacteria.proteobacteria.betaproteobacteria.burkholderiales.alcaligenaceae.sutterella	-0.0930281	0.000525191	0.0072552
Fruits (per week)	Lifestyle/Diet	Diet	bacteria.proteobacteria.deltaproteobacteria.desulfovibrionales.desulfovibrionaceae.bilophila	-0.106938	0.00222304	0.00636973
Fruits (per week)	Lifestyle/Diet	Diet	bacteria.proteobacteria.gammaproteobacteria.pasteurellales.pasteurellaceae.haemophilus	0.266583	1.04856e-05	0.00837151
Fruits (per week)	Lifestyle/Diet	Diet	bacteria.tenericutes.mollicutes.rf39.unclassified.unclassified	0.225599	9.88102e-05	0.00584831
Fruits (per week)	Lifestyle/Diet	Diet	bacteria.tenericutes.rf3.ml615j-28.unclassified.unclassified	0.131416	0.0456895	0.00196882
Whole grains (per day)	Lifestyle/Diet	Diet	bacteria.bacteroidetes.bacteroidia.bacteroidales.bacteroidaceae.bacteroides	-0.0386728	0.0440198	0.00210348
Whole grains (per day)	Lifestyle/Diet	Diet	bacteria.firmicutes.clostridia.clostridiales.eubacteriaceae.pseudoramibacter_eubacterium	-0.306925	0.00415642	0.00775214
Whole grains (per day)	Lifestyle/Diet	Diet	bacteria.firmicutes.clostridia.clostridiales.lachnospiraceae.dorea	-0.073115	0.0110968	0.00562119
Whole grains (per day)	Lifestyle/Diet	Diet	bacteria.firmicutes.clostridia.clostridiales.lachnospiraceae.roseburia	0.0886784	0.02321	0.00465302
Whole grains (per day)	Lifestyle/Diet	Diet	bacteria.firmicutes.clostridia.clostridiales.lachnospiraceae.ruminococcus	-0.112501	0.00663076	0.00550225
Whole grains (per day)	Lifestyle/Diet	Diet	bacteria.firmicutes.clostridia.clostridiales.ruminococcaceae.oscillospira	-0.0498057	0.0180879	0.00415603
Whole grains (per day)	Lifestyle/Diet	Diet	bacteria.firmicutes.clostridia.clostridiales.ruminococcaceae.ruminococcus	0.0711522	0.0037496	0.00484181
Whole grains (per day)	Lifestyle/Diet	Diet	bacteria.firmicutes.clostridia.clostridiales.veillonellaceae.veillonella	0.18657	0.00861257	0.00352229
Whole grains (per day)	Lifestyle/Diet	Diet	bacteria.proteobacteria.betaproteobacteria.burkholderiales.alcaligenaceae.sutterella	-0.0653223	0.0325344	0.00323857
Whole grains (per day)	Lifestyle/Diet	Diet	bacteria.proteobacteria.deltaproteobacteria.desulfovibrionales.desulfovibrionaceae.bilophila	-0.081506	0.0327125	0.00328406
Whole grains (per day)	Lifestyle/Diet	Diet	bacteria.proteobacteria.deltaproteobacteria.desulfovibrionales.desulfovibrionaceae.desulfovibrio	-0.177523	0.0148137	0.00319669
Whole grains (per day)	Lifestyle/Diet	Diet	bacteria.proteobacteria.gammaproteobacteria.pasteurellales.pasteurellaceae.haemophilus	0.153718	0.0344949	0.00244233
Moderate activity (duration)	Activity	Activity	bacteria.actinobacteria.coriobacteriia.coriobacteriales.coriobacteriaceae.unclassified	0.0515212	0.0295921	0.0044241
Moderate activity (duration)	Activity	Activity	bacteria.bacteroidetes.bacteroidia.bacteroidales.s24-7.unclassified	0.102742	0.00646622	0.0037716
Moderate activity (duration)	Activity	Activity	bacteria.firmicutes.clostridia.clostridiales.peptococcaceae.rc4-4	0.0743739	0.0452218	0.00207434
Moderate activity (duration)	Activity	Activity	bacteria.firmicutes.clostridia.clostridiales.unclassified.unclassified	0.0224821	0.00319404	0.00387819
Moderate activity (times per week)	Activity	Activity	bacteria.bacteroidetes.bacteroidia.bacteroidales.bacteroidaceae.bacteroides	0.0307666	0.00263104	0.00426179
Moderate activity (times per week)	Activity	Activity	bacteria.bacteroidetes.bacteroidia.bacteroidales.rikenellaceae.unclassified	-0.0676338	0.0170361	0.00609559
Moderate activity (times per week)	Activity	Activity	bacteria.bacteroidetes.bacteroidia.bacteroidales.s24-7.unclassified	-0.148148	0.000291918	0.00660476
Moderate activity (times per week)	Activity	Activity	bacteria.cyanobacteria.4c0d-2.ys2.unclassified.unclassified	-0.12406	0.000427078	0.00485937
Moderate activity (times per week)	Activity	Activity	bacteria.firmicutes.clostridia.clostridiales.christensenellaceae.unclassified	-0.0973522	0.0396493	0.00604197
Moderate activity (times per week)	Activity	Activity	bacteria.firmicutes.clostridia.clostridiales.lachnospiraceae.blautia	0.0456025	0.00230945	0.0083451
Moderate activity (times per week)	Activity	Activity	bacteria.firmicutes.clostridia.clostridiales.lachnospiraceae.coprococcus	-0.034987	0.00585376	0.00405941
Moderate activity (times per week)	Activity	Activity	bacteria.firmicutes.clostridia.clostridiales.lachnospiraceae.dorea	0.0502902	0.00115252	0.00898113
Moderate activity (times per week)	Activity	Activity	bacteria.firmicutes.clostridia.clostridiales.lachnospiraceae.lachnospira	-0.0362739	0.015295	0.00382746
Moderate activity (times per week)	Activity	Activity	bacteria.firmicutes.clostridia.clostridiales.lachnospiraceae.ruminococcus	0.0777475	0.000493541	0.00814479
Moderate activity (times per week)	Activity	Activity	bacteria.firmicutes.clostridia.clostridiales.peptococcaceae.rc4-4	-0.105894	0.00429145	0.00359773
Moderate activity (times per week)	Activity	Activity	bacteria.firmicutes.clostridia.clostridiales.peptococcaceae.unclassified	-0.106498	0.00224337	0.00371593
Moderate activity (times per week)	Activity	Activity	bacteria.firmicutes.clostridia.clostridiales.ruminococcaceae.faecalibacterium	-0.026548	0.00772964	0.00362893
Moderate activity (times per week)	Activity	Activity	bacteria.firmicutes.clostridia.clostridiales.ruminococcaceae.unclassified	-0.0234156	0.00519705	0.00367711
Moderate activity (times per week)	Activity	Activity	bacteria.firmicutes.clostridia.clostridiales.unclassified.unclassified	-0.0457231	1.00502e-08	0.013694
Moderate activity (times per week)	Activity	Activity	bacteria.firmicutes.clostridia.clostridiales.veillonellaceae.veillonella	-0.1325	0.000455847	0.00572169
Moderate activity (times per week)	Activity	Activity	bacteria.firmicutes.clostridia.sha-98.unclassified.unclassified	-0.0990657	0.00511965	0.00311318
Moderate activity (times per week)	Activity	Activity	bacteria.proteobacteria.alphaproteobacteria.rf32.unclassified.unclassified	-0.125967	0.000311748	0.00515109
Moderate activity (times per week)	Activity	Activity	bacteria.tenericutes.mollicutes.rf39.unclassified.unclassified	-0.133817	0.000164212	0.00551868
Moderate activity (times per week)	Activity	Activity	bacteria.tenericutes.rf3.ml615j-28.unclassified.unclassified	-0.137056	0.000226159	0.00568439
Muscle activity (duration)	Lifestyle/Diet	Activity	bacteria.bacteroidetes.bacteroidia.bacteroidales.odoribacteraceae.butyricimonas	0.154349	0.0299345	0.0104984
Muscle activity (duration)	Lifestyle/Diet	Activity	bacteria.proteobacteria.betaproteobacteria.burkholderiales.oxalobacteraceae.oxalobacter	0.211979	0.0261602	0.0175168
Muscle activity (duration)	Lifestyle/Diet	Activity	bacteria.tenericutes.mollicutes.rf39.unclassified.unclassified	0.163284	0.012983	0.0114271
Muscle activity (duration)	Lifestyle/Diet	Activity	bacteria.tenericutes.rf3.ml615j-28.unclassified.unclassified	0.185614	0.00728137	0.0140113
Low productivity due to sleep	Lifestyle/Diet	Lifestyle	bacteria.firmicutes.bacilli.lactobacillales.streptococcaceae.lactococcus	-0.264023	0.0128771	0.0135202
Low productivity due to sleep	Lifestyle/Diet	Lifestyle	bacteria.firmicutes.clostridia.sha-98.unclassified.unclassified	-0.243674	0.0139195	0.0109686
Smoking	Lifestyle/Diet	Lifestyle	bacteria.firmicutes.clostridia.clostridiales.dehalobacteriaceae.dehalobacterium	-0.202378	0.00800126	0.00374208
Smoking	Lifestyle/Diet	Lifestyle	bacteria.firmicutes.clostridia.clostridiales.lachnospiraceae.dorea	0.102206	0.00115252	0.0114655
Smoking	Lifestyle/Diet	Lifestyle	bacteria.firmicutes.clostridia.clostridiales.lachnospiraceae.ruminococcus	0.105474	0.018371	0.00508923
Smoking	Lifestyle/Diet	Lifestyle	bacteria.firmicutes.clostridia.clostridiales.ruminococcaceae.unclassified	-0.0496482	0.00459748	0.00496216
Smoking	Lifestyle/Diet	Lifestyle	bacteria.firmicutes.clostridia.clostridiales.unclassified.unclassified	-0.0606236	0.000361215	0.0074282
Smoking	Lifestyle/Diet	Lifestyle	bacteria.firmicutes.clostridia.clostridiales.veillonellaceae.megasphaera	0.303966	0.0125035	0.00715814
Smoking	Lifestyle/Diet	Lifestyle	bacteria.firmicutes.clostridia.sha-98.unclassified.unclassified	-0.25356	0.000833431	0.00570438
Smoking	Lifestyle/Diet	Lifestyle	bacteria.proteobacteria.betaproteobacteria.burkholderiales.alcaligenaceae.sutterella	0.103664	0.000601232	0.0082427
Smoking	Lifestyle/Diet	Lifestyle	bacteria.proteobacteria.deltaproteobacteria.desulfovibrionales.desulfovibrionaceae.bilophila	0.108366	0.0107466	0.00582187
Snacks (per day)	Lifestyle/Diet	Diet	bacteria.firmicutes.clostridia.clostridiales.lachnospiraceae.coprococcus	-0.0372609	0.0321242	0.00263101
Snacks (per day)	Lifestyle/Diet	Diet	bacteria.firmicutes.clostridia.clostridiales.peptostreptococcaceae.peptostreptococcus	0.232328	0.00240255	0.00932104
Snacks (per day)	Lifestyle/Diet	Diet	bacteria.firmicutes.clostridia.clostridiales.unclassified.unclassified	-0.0356985	0.00106836	0.00478187
Snacks (per day)	Lifestyle/Diet	Diet	bacteria.firmicutes.clostridia.clostridiales.veillonellaceae.veillonella	-0.134618	0.00760623	0.00353049
Snacks (per day)	Lifestyle/Diet	Diet	bacteria.proteobacteria.gammaproteobacteria.pasteurellales.pasteurellaceae.haemophilus	-0.119248	0.0204806	0.00277596
Stretching activity (times per week)	Lifestyle/Diet	Activity	bacteria.firmicutes.clostridia.clostridiales.lachnospiraceae.lachnospira	-0.0657386	0.0152494	0.0150317
Sugary drinks (per day)	Lifestyle/Diet	Diet	bacteria.bacteroidetes.bacteroidia.bacteroidales.s24-7.unclassified	-0.196499	0.0145931	0.00308485
Sugary drinks (per day)	Lifestyle/Diet	Diet	bacteria.firmicutes.clostridia.clostridiales.christensenellaceae.christensenella	0.187539	0.0212368	0.0032091
Sugary drinks (per day)	Lifestyle/Diet	Diet	bacteria.firmicutes.clostridia.clostridiales.lachnospiraceae.coprococcus	-0.0655303	0.0105332	0.00362551
Sugary drinks (per day)	Lifestyle/Diet	Diet	bacteria.firmicutes.clostridia.clostridiales.lachnospiraceae.lachnospira	-0.121549	2.20823e-05	0.0104375
Sugary drinks (per day)	Lifestyle/Diet	Diet	bacteria.firmicutes.clostridia.clostridiales.lachnospiraceae.ruminococcus	0.090789	0.042885	0.0030827
Sugary drinks (per day)	Lifestyle/Diet	Diet	bacteria.firmicutes.clostridia.clostridiales.lachnospiraceae.shuttleworthia	-0.46335	0.00599741	0.00998504
Sugary drinks (per day)	Lifestyle/Diet	Diet	bacteria.firmicutes.clostridia.clostridiales.ruminococcaceae.faecalibacterium	-0.0480214	0.0168085	0.00310273
Sugary drinks (per day)	Lifestyle/Diet	Diet	bacteria.firmicutes.clostridia.clostridiales.unclassified.unclassified	-0.0650804	6.78844e-05	0.00700844
Sugary drinks (per day)	Lifestyle/Diet	Diet	bacteria.proteobacteria.alphaproteobacteria.rf32.unclassified.unclassified	-0.15505	0.0315863	0.00212539
Sugary drinks (per day)	Lifestyle/Diet	Diet	bacteria.tenericutes.mollicutes.rf39.unclassified.unclassified	-0.23359	0.00122873	0.00431712
Tobacco usage	Lifestyle/Diet	Lifestyle	bacteria.actinobacteria.actinobacteria.bifidobacteriales.bifidobacteriaceae.bifidobacterium	0.297622	0.0326748	0.00434513
Tobacco usage	Lifestyle/Diet	Lifestyle	bacteria.actinobacteria.coriobacteriia.coriobacteriales.coriobacteriaceae.collinsella	0.274981	0.0155208	0.00500284
Tobacco usage	Lifestyle/Diet	Lifestyle	bacteria.firmicutes.clostridia.clostridiales.lachnospiraceae.ruminococcus	0.290513	0.00116224	0.00629136
Tobacco usage	Lifestyle/Diet	Lifestyle	bacteria.firmicutes.clostridia.clostridiales.peptococcaceae.rc4-4	-0.468349	0.0335302	0.00253459
Tobacco usage	Lifestyle/Diet	Lifestyle	bacteria.firmicutes.clostridia.clostridiales.unclassified.unclassified	-0.142575	0.00150063	0.00481465
Tobacco usage	Lifestyle/Diet	Lifestyle	bacteria.firmicutes.clostridia.clostridiales.veillonellaceae.acidaminococcus	0.52567	0.00781048	0.00436045
Tobacco usage	Lifestyle/Diet	Lifestyle	bacteria.firmicutes.clostridia.sha-98.unclassified.unclassified	-0.452778	0.0261433	0.00229621
Tobacco usage	Lifestyle/Diet	Lifestyle	bacteria.proteobacteria.betaproteobacteria.burkholderiales.alcaligenaceae.sutterella	0.226583	0.000550857	0.00645102
Tobacco usage	Lifestyle/Diet	Lifestyle	bacteria.proteobacteria.deltaproteobacteria.desulfovibrionales.desulfovibrionaceae.bilophila	0.20475	0.0237368	0.00331962
Time seated (per day)	Activity	Activity	bacteria.actinobacteria.coriobacteriia.coriobacteriales.coriobacteriaceae.unclassified	0.0877747	0.0409086	0.00402477
Time seated (per day)	Activity	Activity	bacteria.bacteroidetes.bacteroidia.bacteroidales.barnesiellaceae.unclassified	0.145437	0.0282149	0.00243404
Time seated (per day)	Activity	Activity	bacteria.bacteroidetes.bacteroidia.bacteroidales.odoribacteraceae.butyricimonas	0.138093	0.0400928	0.00222524
Time seated (per day)	Activity	Activity	bacteria.bacteroidetes.bacteroidia.bacteroidales.s24-7.unclassified	0.175734	0.0110079	0.00336376
Time seated (per day)	Activity	Activity	bacteria.firmicutes.bacilli.bacillales.planococcaceae.unclassified	-0.15181	0.0443755	0.00241367
Time seated (per day)	Activity	Activity	bacteria.firmicutes.clostridia.clostridiales.lachnospiraceae.dorea	-0.074921	0.00396316	0.00707203
Time seated (per day)	Activity	Activity	bacteria.firmicutes.clostridia.clostridiales.lachnospiraceae.shuttleworthia	0.269866	0.016824	0.00576288
Time seated (per day)	Activity	Activity	bacteria.firmicutes.clostridia.clostridiales.peptococcaceae.unclassified	0.141386	0.0171735	0.00234878
Time seated (per day)	Activity	Activity	bacteria.firmicutes.clostridia.clostridiales.unclassified.unclassified	0.0402102	0.00306296	0.00392952
Time seated (per day)	Activity	Activity	bacteria.firmicutes.clostridia.sha-98.unclassified.unclassified	0.123146	0.0418677	0.00175485
Time seated (per day)	Activity	Activity	bacteria.proteobacteria.gammaproteobacteria.enterobacteriales.enterobacteriaceae.klebsiella	-0.319707	0.00609536	0.00915561
Time seated (per day)	Activity	Activity	bacteria.tenericutes.mollicutes.rf39.unclassified.unclassified	0.20351	0.000585439	0.00463348
Time seated (per day)	Activity	Activity	bacteria.tenericutes.rf3.ml615j-28.unclassified.unclassified	0.140543	0.0321782	0.00221365
Tobbaco usage (past)	Lifestyle/Diet	Lifestyle	bacteria.actinobacteria.actinobacteria.actinomycetales.actinomycetaceae.actinomyces	0.237571	0.0441931	0.0186481
Tobbaco usage (past)	Lifestyle/Diet	Lifestyle	bacteria.proteobacteria.deltaproteobacteria.desulfovibrionales.desulfovibrionaceae.bilophila	0.191328	0.0125931	0.0180216
Vegetables (per week)	Lifestyle/Diet	Diet	bacteria.actinobacteria.actinobacteria.actinomycetales.actinomycetaceae.actinomyces	-0.105584	0.046493	0.00486445
Vegetables (per week)	Lifestyle/Diet	Diet	bacteria.actinobacteria.coriobacteriia.coriobacteriales.coriobacteriaceae.atopobium	-0.304802	0.00567095	0.00867694
Vegetables (per week)	Lifestyle/Diet	Diet	bacteria.actinobacteria.coriobacteriia.coriobacteriales.coriobacteriaceae.collinsella	-0.137737	0.00223952	0.00863441
Vegetables (per week)	Lifestyle/Diet	Diet	bacteria.actinobacteria.coriobacteriia.coriobacteriales.coriobacteriaceae.unclassified	0.0928826	0.027562	0.00466097
Vegetables (per week)	Lifestyle/Diet	Diet	bacteria.bacteroidetes.bacteroidia.bacteroidales.bacteroidaceae.bacteroides	-0.0532478	0.00144508	0.00469438
Vegetables (per week)	Lifestyle/Diet	Diet	bacteria.bacteroidetes.bacteroidia.bacteroidales.barnesiellaceae.unclassified	0.150407	0.0187709	0.00272483
Vegetables (per week)	Lifestyle/Diet	Diet	bacteria.bacteroidetes.bacteroidia.bacteroidales.porphyromonadaceae.parabacteroides	-0.0875052	0.0462036	0.00519561
Vegetables (per week)	Lifestyle/Diet	Diet	bacteria.bacteroidetes.bacteroidia.bacteroidales.s24-7.unclassified	0.138262	0.0402283	0.00219485
Vegetables (per week)	Lifestyle/Diet	Diet	bacteria.cyanobacteria.4c0d-2.ys2.unclassified.unclassified	0.23071	4.03558e-05	0.00633207
Vegetables (per week)	Lifestyle/Diet	Diet	bacteria.cyanobacteria.chloroplast.streptophyta.unclassified.unclassified	0.151329	0.0361053	0.00274482
Vegetables (per week)	Lifestyle/Diet	Diet	bacteria.firmicutes.bacilli.bacillales.planococcaceae.unclassified	-0.151486	0.0408131	0.00248832
Vegetables (per week)	Lifestyle/Diet	Diet	bacteria.firmicutes.bacilli.gemellales.gemellaceae.unclassified	-0.224738	0.00110428	0.00555589
Vegetables (per week)	Lifestyle/Diet	Diet	bacteria.firmicutes.bacilli.lactobacillales.lactobacillaceae.lactobacillus	-0.170586	0.0182698	0.00351548
Vegetables (per week)	Lifestyle/Diet	Diet	bacteria.firmicutes.bacilli.lactobacillales.streptococcaceae.lactococcus	-0.155021	0.0205866	0.00282322
Vegetables (per week)	Lifestyle/Diet	Diet	bacteria.firmicutes.clostridia.clostridiales.lachnospiraceae.coprococcus	0.113139	2.61346e-09	0.0163088
Vegetables (per week)	Lifestyle/Diet	Diet	bacteria.firmicutes.clostridia.clostridiales.lachnospiraceae.lachnospira	0.117028	6.39476e-08	0.0150256
Vegetables (per week)	Lifestyle/Diet	Diet	bacteria.firmicutes.clostridia.clostridiales.lachnospiraceae.ruminococcus	-0.182495	4.24445e-07	0.0164671
Vegetables (per week)	Lifestyle/Diet	Diet	bacteria.firmicutes.clostridia.clostridiales.peptococcaceae.unclassified	0.125485	0.0324817	0.00193233
Vegetables (per week)	Lifestyle/Diet	Diet	bacteria.firmicutes.clostridia.clostridiales.ruminococcaceae.faecalibacterium	0.0752671	7.87588e-07	0.0109755
Vegetables (per week)	Lifestyle/Diet	Diet	bacteria.firmicutes.clostridia.clostridiales.ruminococcaceae.oscillospira	-0.0511499	0.0104205	0.00517221
Vegetables (per week)	Lifestyle/Diet	Diet	bacteria.firmicutes.clostridia.clostridiales.ruminococcaceae.unclassified	0.0348024	0.0104839	0.00308988
Vegetables (per week)	Lifestyle/Diet	Diet	bacteria.firmicutes.clostridia.clostridiales.unclassified.unclassified	0.0880984	4.61168e-12	0.0193546
Vegetables (per week)	Lifestyle/Diet	Diet	bacteria.firmicutes.clostridia.clostridiales.veillonellaceae.megasphaera	-0.235996	0.0208333	0.00506748
Vegetables (per week)	Lifestyle/Diet	Diet	bacteria.firmicutes.clostridia.clostridiales.veillonellaceae.veillonella	0.138767	0.037261	0.00232643
Vegetables (per week)	Lifestyle/Diet	Diet	bacteria.firmicutes.erysipelotrichi.erysipelotrichales.erysipelotrichaceae.clostridium	0.270411	0.0176008	0.00712594
Vegetables (per week)	Lifestyle/Diet	Diet	bacteria.firmicutes.erysipelotrichi.erysipelotrichales.erysipelotrichaceae.coprobacillus	-0.21214	0.00680531	0.00528261
Vegetables (per week)	Lifestyle/Diet	Diet	bacteria.lentisphaerae.lentisphaeria.victivallales.victivallaceae.unclassified	0.165128	0.0303173	0.00311989
Vegetables (per week)	Lifestyle/Diet	Diet	bacteria.proteobacteria.betaproteobacteria.burkholderiales.oxalobacteraceae.oxalobacter	0.180547	0.0164019	0.00356167
Vegetables (per week)	Lifestyle/Diet	Diet	bacteria.proteobacteria.deltaproteobacteria.desulfovibrionales.desulfovibrionaceae.bilophila	-0.102701	0.00249135	0.00610229
Vegetables (per week)	Lifestyle/Diet	Diet	bacteria.tenericutes.mollicutes.rf39.unclassified.unclassified	0.22416	9.88102e-05	0.00584292
Vegetables (per week)	Lifestyle/Diet	Diet	bacteria.tenericutes.rf3.ml615j-28.unclassified.unclassified	0.179844	0.00363278	0.00373944
Vigorous activity (duration)	Activity	Activity	archaea.euryarchaeota.methanobacteria.methanobacteriales.methanobacteriaceae.methanobrevibacter	0.0776577	0.0104519	0.00353674
Vigorous activity (duration)	Activity	Activity	bacteria.actinobacteria.coriobacteriia.coriobacteriales.coriobacteriaceae.unclassified	0.075093	8.58493e-06	0.015076
Vigorous activity (duration)	Activity	Activity	bacteria.bacteroidetes.bacteroidia.bacteroidales.bacteroidaceae.bacteroides	-0.0214161	0.00451957	0.00383795
Vigorous activity (duration)	Activity	Activity	bacteria.bacteroidetes.bacteroidia.bacteroidales.barnesiellaceae.unclassified	0.066417	0.0195992	0.00268011
Vigorous activity (duration)	Activity	Activity	bacteria.bacteroidetes.bacteroidia.bacteroidales.odoribacteraceae.butyricimonas	0.0697988	0.0154981	0.00299118
Vigorous activity (duration)	Activity	Activity	bacteria.bacteroidetes.bacteroidia.bacteroidales.s24-7.unclassified	0.106481	0.000291918	0.00645731
Vigorous activity (duration)	Activity	Activity	bacteria.cyanobacteria.4c0d-2.ys2.unclassified.unclassified	0.0813818	0.00163678	0.00397493
Vigorous activity (duration)	Activity	Activity	bacteria.firmicutes.clostridia.clostridiales.dehalobacteriaceae.dehalobacterium	0.0569312	0.0301599	0.00196777
Vigorous activity (duration)	Activity	Activity	bacteria.firmicutes.clostridia.clostridiales.lachnospiraceae.coprococcus	0.0432832	8.81121e-07	0.0116215
Vigorous activity (duration)	Activity	Activity	bacteria.firmicutes.clostridia.clostridiales.lachnospiraceae.lachnobacterium	0.0751811	0.0294383	0.00333951
Vigorous activity (duration)	Activity	Activity	bacteria.firmicutes.clostridia.clostridiales.lachnospiraceae.lachnospira	0.037187	0.00028904	0.00756221
Vigorous activity (duration)	Activity	Activity	bacteria.firmicutes.clostridia.clostridiales.lachnospiraceae.ruminococcus	-0.0437686	0.00980675	0.00472352
Vigorous activity (duration)	Activity	Activity	bacteria.firmicutes.clostridia.clostridiales.peptococcaceae.unclassified	0.127987	7.72915e-08	0.00999221
Vigorous activity (duration)	Activity	Activity	bacteria.firmicutes.clostridia.clostridiales.peptostreptococcaceae.unclassified	0.0727548	0.0220472	0.00287537
Vigorous activity (duration)	Activity	Activity	bacteria.firmicutes.clostridia.clostridiales.ruminococcaceae.anaerotruncus	-0.102551	0.00249241	0.0154056
Vigorous activity (duration)	Activity	Activity	bacteria.firmicutes.clostridia.clostridiales.ruminococcaceae.faecalibacterium	0.0163265	0.0322645	0.00256162
Vigorous activity (duration)	Activity	Activity	bacteria.firmicutes.clostridia.clostridiales.ruminococcaceae.oscillospira	-0.0226253	0.0104205	0.00516065
Vigorous activity (duration)	Activity	Activity	bacteria.firmicutes.clostridia.clostridiales.ruminococcaceae.unclassified	0.0132802	0.0352086	0.00223265
Vigorous activity (duration)	Activity	Activity	bacteria.firmicutes.clostridia.clostridiales.unclassified.unclassified	0.0376099	5.78544e-11	0.0176275
Vigorous activity (duration)	Activity	Activity	bacteria.firmicutes.clostridia.clostridiales.veillonellaceae.megasphaera	-0.0946432	0.045071	0.00406693
Vigorous activity (duration)	Activity	Activity	bacteria.firmicutes.clostridia.clostridiales.veillonellaceae.veillonella	0.0962843	0.000458439	0.00563491
Vigorous activity (duration)	Activity	Activity	bacteria.firmicutes.clostridia.sha-98.unclassified.unclassified	0.0945941	0.000152894	0.00537141
Vigorous activity (duration)	Activity	Activity	bacteria.firmicutes.erysipelotrichi.erysipelotrichales.erysipelotrichaceae.cc_115	0.063182	0.0186893	0.00246577
Vigorous activity (duration)	Activity	Activity	bacteria.lentisphaerae.lentisphaeria.victivallales.victivallaceae.unclassified	0.0997325	0.00371572	0.00565594
Vigorous activity (duration)	Activity	Activity	bacteria.proteobacteria.alphaproteobacteria.rf32.unclassified.unclassified	0.0928775	0.000269231	0.00527708
Vigorous activity (duration)	Activity	Activity	bacteria.proteobacteria.betaproteobacteria.burkholderiales.oxalobacteraceae.oxalobacter	0.0790728	0.0213635	0.00337416
Vigorous activity (duration)	Activity	Activity	bacteria.tenericutes.mollicutes.rf39.unclassified.unclassified	0.0884659	0.000635541	0.00457781
Vigorous activity (duration)	Activity	Activity	bacteria.tenericutes.rf3.ml615j-28.unclassified.unclassified	0.118026	9.4094e-06	0.00804471
Vigorous activity (times per week)	Activity	Activity	bacteria.actinobacteria.coriobacteriia.coriobacteriales.coriobacteriaceae.unclassified	-0.0726591	0.00351821	0.007374
Vigorous activity (times per week)	Activity	Activity	bacteria.bacteroidetes.bacteroidia.bacteroidales.barnesiellaceae.unclassified	-0.106657	0.00975067	0.00352706
Vigorous activity (times per week)	Activity	Activity	bacteria.bacteroidetes.bacteroidia.bacteroidales.odoribacteraceae.butyricimonas	-0.092294	0.0215723	0.00269578
Vigorous activity (times per week)	Activity	Activity	bacteria.bacteroidetes.bacteroidia.bacteroidales.s24-7.unclassified	-0.141761	0.000387345	0.00606936
Vigorous activity (times per week)	Activity	Activity	bacteria.cyanobacteria.4c0d-2.ys2.unclassified.unclassified	-0.131386	0.000164139	0.00542566
Vigorous activity (times per week)	Activity	Activity	bacteria.firmicutes.clostridia.clostridiales.lachnospiraceae.blautia	0.0376569	0.046117	0.00532378
Vigorous activity (times per week)	Activity	Activity	bacteria.firmicutes.clostridia.clostridiales.lachnospiraceae.coprococcus	-0.0403304	0.00108176	0.00534788
Vigorous activity (times per week)	Activity	Activity	bacteria.firmicutes.clostridia.clostridiales.lachnospiraceae.dorea	0.0419255	0.00979974	0.00579653
Vigorous activity (times per week)	Activity	Activity	bacteria.firmicutes.clostridia.clostridiales.lachnospiraceae.lachnobacterium	-0.102524	0.0331864	0.00311903
Vigorous activity (times per week)	Activity	Activity	bacteria.firmicutes.clostridia.clostridiales.lachnospiraceae.lachnospira	-0.0621849	5.95214e-06	0.011104
Vigorous activity (times per week)	Activity	Activity	bacteria.firmicutes.clostridia.clostridiales.lachnospiraceae.ruminococcus	0.0599468	0.0121819	0.00453273
Vigorous activity (times per week)	Activity	Activity	bacteria.firmicutes.clostridia.clostridiales.peptococcaceae.rc4-4	-0.101721	0.00626549	0.00328378
Vigorous activity (times per week)	Activity	Activity	bacteria.firmicutes.clostridia.clostridiales.peptococcaceae.unclassified	-0.147646	9.43109e-06	0.00692807
Vigorous activity (times per week)	Activity	Activity	bacteria.firmicutes.clostridia.clostridiales.ruminococcaceae.faecalibacterium	-0.0266827	0.00772964	0.00359137
Vigorous activity (times per week)	Activity	Activity	bacteria.firmicutes.clostridia.clostridiales.ruminococcaceae.unclassified	-0.0180549	0.0397672	0.0021356
Vigorous activity (times per week)	Activity	Activity	bacteria.firmicutes.clostridia.clostridiales.unclassified.unclassified	-0.048294	1.10302e-09	0.01519
Vigorous activity (times per week)	Activity	Activity	bacteria.firmicutes.clostridia.clostridiales.veillonellaceae.veillonella	-0.155717	6.57556e-05	0.0075002
Vigorous activity (times per week)	Activity	Activity	bacteria.firmicutes.clostridia.sha-98.unclassified.unclassified	-0.15036	1.03587e-05	0.00704871
Vigorous activity (times per week)	Activity	Activity	bacteria.lentisphaerae.lentisphaeria.victivallales.victivallaceae.unclassified	-0.106936	0.0214584	0.00347739
Vigorous activity (times per week)	Activity	Activity	bacteria.proteobacteria.alphaproteobacteria.rf32.unclassified.unclassified	-0.107491	0.003327	0.00368347
Vigorous activity (times per week)	Activity	Activity	bacteria.proteobacteria.betaproteobacteria.burkholderiales.oxalobacteraceae.oxalobacter	-0.131166	0.00357816	0.00493382
Vigorous activity (times per week)	Activity	Activity	bacteria.proteobacteria.gammaproteobacteria.pasteurellales.pasteurellaceae.actinobacillus	-0.156646	0.0487657	0.00616771
Vigorous activity (times per week)	Activity	Activity	bacteria.proteobacteria.gammaproteobacteria.pasteurellales.pasteurellaceae.haemophilus	-0.106257	0.00583883	0.00358257
Vigorous activity (times per week)	Activity	Activity	bacteria.tenericutes.mollicutes.rf39.unclassified.unclassified	-0.137157	0.000101309	0.00579474
Vigorous activity (times per week)	Activity	Activity	bacteria.tenericutes.rf3.ml615j-28.unclassified.unclassified	-0.158331	1.52612e-05	0.0076138
Walk or bike	Activity	Activity	bacteria.actinobacteria.coriobacteriia.coriobacteriales.coriobacteriaceae.unclassified	0.129773	0.00351821	0.00715051
Walk or bike	Activity	Activity	bacteria.bacteroidetes.bacteroidia.bacteroidales.bacteroidaceae.bacteroides	-0.0793603	7.07875e-05	0.00724857
Walk or bike	Activity	Activity	bacteria.bacteroidetes.bacteroidia.bacteroidales.odoribacteraceae.butyricimonas	0.250226	0.000768152	0.00545621
Walk or bike	Activity	Activity	bacteria.firmicutes.clostridia.clostridiales.lachnospiraceae.coprococcus	0.062761	0.00660785	0.00387043
Walk or bike	Activity	Activity	bacteria.firmicutes.clostridia.clostridiales.lachnospiraceae.dorea	-0.0746793	0.0192423	0.00504357
Walk or bike	Activity	Activity	bacteria.firmicutes.clostridia.clostridiales.lachnospiraceae.lachnobacterium	0.199355	0.0331864	0.00317978
Walk or bike	Activity	Activity	bacteria.firmicutes.clostridia.clostridiales.lachnospiraceae.ruminococcus	-0.128989	0.00338773	0.00609105
Walk or bike	Activity	Activity	bacteria.firmicutes.clostridia.clostridiales.lachnospiraceae.shuttleworthia	0.259981	0.019953	0.00479669
Walk or bike	Activity	Activity	bacteria.firmicutes.clostridia.clostridiales.mogibacteriaceae.unclassified	0.11982	0.0018209	0.00798501
Walk or bike	Activity	Activity	bacteria.firmicutes.clostridia.clostridiales.peptococcaceae.unclassified	0.200881	0.00250175	0.00363579
Walk or bike	Activity	Activity	bacteria.firmicutes.clostridia.clostridiales.peptostreptococcaceae.unclassified	0.175023	0.0435388	0.00236466
Walk or bike	Activity	Activity	bacteria.firmicutes.clostridia.clostridiales.ruminococcaceae.unclassified	0.0403148	0.00975131	0.00314398
Walk or bike	Activity	Activity	bacteria.firmicutes.clostridia.clostridiales.unclassified.unclassified	0.0531951	0.000431338	0.0053867
Walk or bike	Activity	Activity	bacteria.firmicutes.clostridia.clostridiales.veillonellaceae.veillonella	0.18665	0.0183387	0.0030157
Walk or bike	Activity	Activity	bacteria.proteobacteria.betaproteobacteria.burkholderiales.alcaligenaceae.sutterella	-0.0713084	0.0356022	0.00316438
Walk or bike	Activity	Activity	bacteria.tenericutes.mollicutes.rf39.unclassified.unclassified	0.239797	0.000225428	0.00516423
Frequent mood swings	Other	Other	bacteria.bacteroidetes.bacteroidia.bacteroidales.bacteroidaceae.bacteroides	-0.0357456	0.0309122	0.00237424
Frequent mood swings	Other	Other	bacteria.firmicutes.clostridia.clostridiales.dehalobacteriaceae.dehalobacterium	0.132539	0.0200019	0.00231018
Frequent mood swings	Other	Other	bacteria.firmicutes.clostridia.clostridiales.lachnospiraceae.coprococcus	0.0704527	0.00035426	0.00666731
Frequent mood swings	Other	Other	bacteria.firmicutes.clostridia.clostridiales.lachnospiraceae.ruminococcus	-0.108199	0.00225138	0.00676192
Frequent mood swings	Other	Other	bacteria.firmicutes.clostridia.clostridiales.peptococcaceae.rc4-4	0.129822	0.0421058	0.00221101
Frequent mood swings	Other	Other	bacteria.firmicutes.clostridia.clostridiales.ruminococcaceae.ruminococcus	0.0576648	0.0149342	0.00378929
Frequent mood swings	Other	Other	bacteria.firmicutes.clostridia.clostridiales.ruminococcaceae.unclassified	0.0384278	0.00410299	0.00399983
Frequent mood swings	Other	Other	bacteria.firmicutes.clostridia.clostridiales.unclassified.unclassified	0.0344735	0.00923974	0.00319634
Frequent mood swings	Other	Other	bacteria.firmicutes.clostridia.clostridiales.veillonellaceae.megasphaera	-0.227257	0.0125035	0.00588927
Frequent mood swings	Other	Other	bacteria.firmicutes.clostridia.sha-98.unclassified.unclassified	0.123394	0.0332384	0.0019745
Frequent mood swings	Other	Other	bacteria.firmicutes.erysipelotrichi.erysipelotrichales.erysipelotrichaceae.cc_115	0.118257	0.0470031	0.00189261
Frequent mood swings	Other	Other	bacteria.tenericutes.mollicutes.rf39.unclassified.unclassified	0.144998	0.012983	0.00265918
Basophils %	Blood	Blood	bacteria.bacteroidetes.bacteroidia.bacteroidales.rikenellaceae.unclassified	0.151724	0.0377179	0.00426708
Basophils %	Blood	Blood	bacteria.firmicutes.clostridia.clostridiales.lachnospiraceae.coprococcus	0.0702291	0.0448469	0.00217298
Basophils %	Blood	Blood	bacteria.firmicutes.clostridia.clostridiales.lachnospiraceae.ruminococcus	-0.139662	0.0369767	0.00307074
Basophils %	Blood	Blood	bacteria.firmicutes.clostridia.clostridiales.mogibacteriaceae.unclassified	0.126245	0.0193416	0.00446228
Basophils %	Blood	Blood	bacteria.firmicutes.clostridia.clostridiales.unclassified.unclassified	0.0846338	5.89708e-05	0.00648838
Basophils %	Blood	Blood	bacteria.firmicutes.clostridia.clostridiales.veillonellaceae.acidaminococcus	-0.44594	0.000397546	0.00758741
Basophils %	Blood	Blood	bacteria.firmicutes.clostridia.clostridiales.veillonellaceae.megasphaera	-0.371698	0.0218789	0.00459894
Basophils %	Blood	Blood	bacteria.firmicutes.clostridia.sha-98.unclassified.unclassified	0.266476	0.00301707	0.00316371
Basophils %	Blood	Blood	bacteria.firmicutes.erysipelotrichi.erysipelotrichales.erysipelotrichaceae.cc_115	0.208104	0.0305148	0.00196026
Basophils %	Blood	Blood	bacteria.tenericutes.mollicutes.rf39.unclassified.unclassified	0.225955	0.0168904	0.00218095
Bilirubin	Blood	Blood	bacteria.firmicutes.bacilli.lactobacillales.streptococcaceae.streptococcus	-0.597669	0.0090503	0.0102164
Bilirubin	Blood	Blood	bacteria.firmicutes.clostridia.clostridiales.lachnospiraceae.dorea	-0.18771	0.0193873	0.00460752
Bilirubin	Blood	Blood	bacteria.firmicutes.erysipelotrichi.erysipelotrichales.erysipelotrichaceae.catenibacterium	-0.778489	0.010387	0.00604922
BMI	Anthropometrics	Anthropometrics	archaea.euryarchaeota.methanobacteria.methanobacteriales.methanobacteriaceae.methanobrevibacter	-0.0339626	0.000264757	0.006447
BMI	Anthropometrics	Anthropometrics	bacteria.actinobacteria.coriobacteriia.coriobacteriales.coriobacteriaceae.adlercreutzia	-0.0208701	0.000878591	0.0113311
BMI	Anthropometrics	Anthropometrics	bacteria.actinobacteria.coriobacteriia.coriobacteriales.coriobacteriaceae.atopobium	0.0338159	0.0111284	0.00579949
BMI	Anthropometrics	Anthropometrics	bacteria.actinobacteria.coriobacteriia.coriobacteriales.coriobacteriaceae.unclassified	-0.0322828	5.28715e-09	0.0244707
BMI	Anthropometrics	Anthropometrics	bacteria.bacteroidetes.bacteroidia.bacteroidales.bacteroidaceae.bacteroides	0.0126984	5.78428e-11	0.0158837
BMI	Anthropometrics	Anthropometrics	bacteria.bacteroidetes.bacteroidia.bacteroidales.barnesiellaceae.unclassified	-0.0330759	3.25669e-05	0.00711594
BMI	Anthropometrics	Anthropometrics	bacteria.bacteroidetes.bacteroidia.bacteroidales.odoribacteraceae.butyricimonas	-0.034932	1.44906e-05	0.00772841
BMI	Anthropometrics	Anthropometrics	bacteria.bacteroidetes.bacteroidia.bacteroidales.rikenellaceae.alistipes	-0.0242387	0.00414683	0.00379708
BMI	Anthropometrics	Anthropometrics	bacteria.bacteroidetes.bacteroidia.bacteroidales.rikenellaceae.unclassified	-0.0310684	4.63944e-08	0.0224704
BMI	Anthropometrics	Anthropometrics	bacteria.bacteroidetes.bacteroidia.bacteroidales.s24-7.unclassified	-0.0362131	0.000256027	0.0069122
BMI	Anthropometrics	Anthropometrics	bacteria.cyanobacteria.4c0d-2.ys2.unclassified.unclassified	-0.0675432	2.34672e-16	0.0241221
BMI	Anthropometrics	Anthropometrics	bacteria.cyanobacteria.chloroplast.streptophyta.unclassified.unclassified	-0.0259419	0.00436501	0.00404519
BMI	Anthropometrics	Anthropometrics	bacteria.firmicutes.bacilli.bacillales.planococcaceae.unclassified	0.0248574	0.011511	0.00358093
BMI	Anthropometrics	Anthropometrics	bacteria.firmicutes.bacilli.gemellales.gemellaceae.unclassified	0.0239037	0.00986203	0.00337565
BMI	Anthropometrics	Anthropometrics	bacteria.firmicutes.bacilli.lactobacillales.streptococcaceae.lactococcus	0.0198013	0.0341107	0.00234277
BMI	Anthropometrics	Anthropometrics	bacteria.firmicutes.bacilli.lactobacillales.streptococcaceae.streptococcus	0.0294414	4.53527e-05	0.0169937
BMI	Anthropometrics	Anthropometrics	bacteria.firmicutes.clostridia.clostridiales.christensenellaceae.christensenella	-0.0211016	0.0218464	0.00277232
BMI	Anthropometrics	Anthropometrics	bacteria.firmicutes.clostridia.clostridiales.christensenellaceae.unclassified	-0.0550184	6.8955e-08	0.0298799
BMI	Anthropometrics	Anthropometrics	bacteria.firmicutes.clostridia.clostridiales.clostridiaceae.unclassified	-0.0185615	0.0379286	0.00677666
BMI	Anthropometrics	Anthropometrics	bacteria.firmicutes.clostridia.clostridiales.dehalobacteriaceae.dehalobacterium	-0.0696033	1.99968e-19	0.0270797
BMI	Anthropometrics	Anthropometrics	bacteria.firmicutes.clostridia.clostridiales.etoh8.unclassified	-0.0606467	6.95591e-08	0.0168626
BMI	Anthropometrics	Anthropometrics	bacteria.firmicutes.clostridia.clostridiales.eubacteriaceae.anaerofustis	-0.02435	0.00835797	0.00365986
BMI	Anthropometrics	Anthropometrics	bacteria.firmicutes.clostridia.clostridiales.lachnospiraceae.coprococcus	-0.0186194	7.27315e-11	0.0199576
BMI	Anthropometrics	Anthropometrics	bacteria.firmicutes.clostridia.clostridiales.lachnospiraceae.lachnobacterium	-0.022318	0.0263213	0.00321914
BMI	Anthropometrics	Anthropometrics	bacteria.firmicutes.clostridia.clostridiales.lachnospiraceae.lachnospira	-0.012184	0.000104357	0.00802374
BMI	Anthropometrics	Anthropometrics	bacteria.firmicutes.clostridia.clostridiales.lachnospiraceae.ruminococcus	0.0290493	1.84864e-11	0.0241003
BMI	Anthropometrics	Anthropometrics	bacteria.firmicutes.clostridia.clostridiales.mogibacteriaceae.unclassified	-0.0341061	4.40141e-14	0.038455
BMI	Anthropometrics	Anthropometrics	bacteria.firmicutes.clostridia.clostridiales.peptococcaceae.rc4-4	-0.0274464	0.000707401	0.00456756
BMI	Anthropometrics	Anthropometrics	bacteria.firmicutes.clostridia.clostridiales.peptococcaceae.unclassified	-0.0554348	1.51164e-13	0.0182484
BMI	Anthropometrics	Anthropometrics	bacteria.firmicutes.clostridia.clostridiales.ruminococcaceae.faecalibacterium	-0.00731259	0.000671052	0.00523727
BMI	Anthropometrics	Anthropometrics	bacteria.firmicutes.clostridia.clostridiales.ruminococcaceae.ruminococcus	-0.0150424	9.01498e-07	0.011934
BMI	Anthropometrics	Anthropometrics	bacteria.firmicutes.clostridia.clostridiales.ruminococcaceae.unclassified	-0.0140795	2.43176e-15	0.024433
BMI	Anthropometrics	Anthropometrics	bacteria.firmicutes.clostridia.clostridiales.tissierellaceae.finegoldia	0.0329667	0.00540051	0.00647533
BMI	Anthropometrics	Anthropometrics	bacteria.firmicutes.clostridia.clostridiales.tissierellaceae.peptoniphilus	0.0280513	0.0359538	0.00460251
BMI	Anthropometrics	Anthropometrics	bacteria.firmicutes.clostridia.clostridiales.unclassified.unclassified	-0.0228768	2.06395e-36	0.060348
BMI	Anthropometrics	Anthropometrics	bacteria.firmicutes.clostridia.clostridiales.veillonellaceae.acidaminococcus	0.0382795	9.32649e-05	0.00901577
BMI	Anthropometrics	Anthropometrics	bacteria.firmicutes.clostridia.clostridiales.veillonellaceae.dialister	0.0192023	0.0469953	0.00233058
BMI	Anthropometrics	Anthropometrics	bacteria.firmicutes.clostridia.clostridiales.veillonellaceae.megasphaera	0.0385908	0.00193505	0.0077789
BMI	Anthropometrics	Anthropometrics	bacteria.firmicutes.clostridia.clostridiales.veillonellaceae.veillonella	-0.0176089	0.0430727	0.00202016
BMI	Anthropometrics	Anthropometrics	bacteria.firmicutes.clostridia.sha-98.unclassified.unclassified	-0.0824913	2.0603e-23	0.035208
BMI	Anthropometrics	Anthropometrics	bacteria.firmicutes.erysipelotrichi.erysipelotrichales.erysipelotrichaceae.catenibacterium	0.0387472	0.000264186	0.00886651
BMI	Anthropometrics	Anthropometrics	bacteria.firmicutes.erysipelotrichi.erysipelotrichales.erysipelotrichaceae.cc_115	-0.0502857	3.37067e-11	0.0151672
BMI	Anthropometrics	Anthropometrics	bacteria.lentisphaerae.lentisphaeria.victivallales.victivallaceae.unclassified	-0.0365862	0.00136695	0.00693123
BMI	Anthropometrics	Anthropometrics	bacteria.lentisphaerae.lentisphaeria.victivallales.victivallaceae.victivallis	-0.0355847	0.0254416	0.00558452
BMI	Anthropometrics	Anthropometrics	bacteria.proteobacteria.alphaproteobacteria.rf32.unclassified.unclassified	-0.0465124	1.58086e-09	0.0129534
BMI	Anthropometrics	Anthropometrics	bacteria.proteobacteria.betaproteobacteria.burkholderiales.alcaligenaceae.sutterella	0.0185541	1.77497e-10	0.018329
BMI	Anthropometrics	Anthropometrics	bacteria.proteobacteria.betaproteobacteria.burkholderiales.oxalobacteraceae.oxalobacter	-0.0324823	0.00228239	0.00526761
BMI	Anthropometrics	Anthropometrics	bacteria.proteobacteria.deltaproteobacteria.desulfovibrionales.desulfovibrionaceae.bilophila	0.0181556	4.26442e-06	0.0110738
BMI	Anthropometrics	Anthropometrics	bacteria.proteobacteria.deltaproteobacteria.desulfovibrionales.desulfovibrionaceae.desulfovibrio	-0.026038	0.00409723	0.00410643
BMI	Anthropometrics	Anthropometrics	bacteria.synergistetes.synergistia.synergistales.synergistaceae.cloacibacillus	-0.0366929	0.0181714	0.0063796
BMI	Anthropometrics	Anthropometrics	bacteria.tenericutes.mollicutes.rf39.unclassified.unclassified	-0.068489	5.52047e-15	0.0229717
BMI	Anthropometrics	Anthropometrics	bacteria.tenericutes.rf3.ml615j-28.unclassified.unclassified	-0.072822	1.5537e-15	0.0256926
BMI	Anthropometrics	Anthropometrics	bacteria.verrucomicrobia.verrucomicrobiae.verrucomicrobiales.verrucomicrobiaceae.akkermansia	-0.0314628	0.000195312	0.00631006
BUN/Creatinine ratio	Blood	Blood	bacteria.actinobacteria.actinobacteria.bifidobacteriales.bifidobacteriaceae.bifidobacterium	-0.0296981	0.00951459	0.00690424
BUN/Creatinine ratio	Blood	Blood	bacteria.firmicutes.bacilli.lactobacillales.streptococcaceae.streptococcus	0.0307746	0.0134016	0.00839889
BUN/Creatinine ratio	Blood	Blood	bacteria.firmicutes.clostridia.clostridiales.lachnospiraceae.dorea	0.0130597	0.00685719	0.00572315
BUN/Creatinine ratio	Blood	Blood	bacteria.proteobacteria.deltaproteobacteria.desulfovibrionales.desulfovibrionaceae.bilophila	0.0143488	0.0305344	0.00312066
Carbon dioxide	Blood	Blood	bacteria.firmicutes.clostridia.clostridiales.lachnospiraceae.lachnospira	0.0297829	0.00181158	0.00523093
Carbon dioxide	Blood	Blood	bacteria.firmicutes.clostridia.clostridiales.lachnospiraceae.ruminococcus	-0.0551765	0.000144921	0.00897096
Carbon dioxide	Blood	Blood	bacteria.firmicutes.clostridia.clostridiales.lachnospiraceae.shuttleworthia	-0.097625	0.016824	0.00503417
Carbon dioxide	Blood	Blood	bacteria.firmicutes.clostridia.clostridiales.ruminococcaceae.faecalibacterium	0.0196786	0.00291939	0.00407764
Carbon dioxide	Blood	Blood	bacteria.proteobacteria.deltaproteobacteria.desulfovibrionales.desulfovibrionaceae.bilophila	-0.0341059	0.0178624	0.00373004
Chloride	Blood	Blood	bacteria.bacteroidetes.bacteroidia.bacteroidales.bacteroidaceae.bacteroides	-0.0155456	0.00523014	0.00340274
Chloride	Blood	Blood	bacteria.bacteroidetes.bacteroidia.bacteroidales.porphyromonadaceae.parabacteroides	-0.0336302	0.00879143	0.00679959
Chloride	Blood	Blood	bacteria.firmicutes.bacilli.bacillales.staphylococcaceae.staphylococcus	-0.112566	0.013649	0.00968639
Chloride	Blood	Blood	bacteria.firmicutes.clostridia.clostridiales.clostridiaceae.smb53	0.050896	0.0174594	0.00810209
Chloride	Blood	Blood	bacteria.firmicutes.clostridia.clostridiales.lachnospiraceae.coprococcus	0.0227445	0.000578077	0.00559388
Chloride	Blood	Blood	bacteria.firmicutes.clostridia.clostridiales.lachnospiraceae.shuttleworthia	0.0702366	0.0332613	0.00378399
Chloride	Blood	Blood	bacteria.firmicutes.clostridia.clostridiales.ruminococcaceae.ruminococcus	0.0166697	0.0417997	0.00256407
Chloride	Blood	Blood	bacteria.firmicutes.clostridia.clostridiales.unclassified.unclassified	0.0106973	0.0165551	0.00245591
Chloride	Blood	Blood	bacteria.proteobacteria.alphaproteobacteria.rf32.unclassified.unclassified	0.0410829	0.0413196	0.00176973
Chloride	Blood	Blood	bacteria.proteobacteria.betaproteobacteria.burkholderiales.alcaligenaceae.sutterella	-0.0250454	0.00399239	0.0047438
Chloride	Blood	Blood	bacteria.proteobacteria.deltaproteobacteria.desulfovibrionales.desulfovibrionaceae.bilophila	-0.0250368	0.0284594	0.00324035
Chloride	Blood	Blood	bacteria.proteobacteria.gammaproteobacteria.pseudomonadales.pseudomonadaceae.pseudomonas	-0.110196	0.0273617	0.00996252
Total cholesterol	Blood	HeartHealth	bacteria.bacteroidetes.bacteroidia.bacteroidales.bacteroidaceae.bacteroides	0.00132404	0.000356676	0.00532723
Total cholesterol	Blood	HeartHealth	bacteria.firmicutes.clostridia.clostridiales.ruminococcaceae.oscillospira	0.00101671	0.0180879	0.00383841
Total cholesterol	Blood	HeartHealth	bacteria.firmicutes.clostridia.clostridiales.ruminococcaceae.ruminococcus	-0.00143246	0.00679593	0.00407149
Total cholesterol	Blood	HeartHealth	bacteria.firmicutes.erysipelotrichi.erysipelotrichales.erysipelotrichaceae.holdemania	0.00173057	0.0204393	0.00475635
Total cholesterol	Blood	HeartHealth	bacteria.firmicutes.erysipelotrichi.erysipelotrichales.erysipelotrichaceae.unclassified	0.00214945	0.00344556	0.00606785
Total cholesterol	Blood	HeartHealth	bacteria.proteobacteria.deltaproteobacteria.desulfovibrionales.desulfovibrionaceae.bilophila	0.00160004	0.0436116	0.00277101
Total cholesterol	Blood	HeartHealth	bacteria.proteobacteria.gammaproteobacteria.pasteurellales.pasteurellaceae.haemophilus	-0.00401049	0.00246114	0.00384468
Creatinine	Blood	Blood	bacteria.actinobacteria.actinobacteria.bifidobacteriales.bifidobacteriaceae.bifidobacterium	-0.902519	0.0181827	0.00594045
Creatinine	Blood	Blood	bacteria.bacteroidetes.bacteroidia.bacteroidales.bacteroidaceae.bacteroides	-0.224404	0.0265156	0.00261284
Creatinine	Blood	Blood	bacteria.firmicutes.clostridia.clostridiales.dehalobacteriaceae.dehalobacterium	0.808593	0.0261408	0.002246
Creatinine	Blood	Blood	bacteria.firmicutes.clostridia.clostridiales.eubacteriaceae.pseudoramibacter_eubacterium	1.23607	0.0324672	0.0055107
Creatinine	Blood	Blood	bacteria.firmicutes.clostridia.clostridiales.unclassified.unclassified	0.137693	0.00106382	0.00352689
Creatinine	Blood	Blood	bacteria.firmicutes.clostridia.sha-98.unclassified.unclassified	1.13083	0.00137167	0.00417693
Creatinine	Blood	Blood	bacteria.proteobacteria.alphaproteobacteria.rf32.unclassified.unclassified	1.01704	0.00657412	0.00327531
CRP-HS	Blood	Inflammation	archaea.euryarchaeota.methanobacteria.methanobacteriales.methanobacteriaceae.methanobrevibacter	-0.0553824	0.00489951	0.00469315
CRP-HS	Blood	Inflammation	bacteria.actinobacteria.coriobacteriia.coriobacteriales.coriobacteriaceae.adlercreutzia	-0.0319454	0.00630228	0.00765709
CRP-HS	Blood	Inflammation	bacteria.actinobacteria.coriobacteriia.coriobacteriales.coriobacteriaceae.unclassified	-0.0400078	0.000812099	0.0105341
CRP-HS	Blood	Inflammation	bacteria.bacteroidetes.bacteroidia.bacteroidales.bacteroidaceae.bacteroides	0.0139191	4.91006e-07	0.0089571
CRP-HS	Blood	Inflammation	bacteria.bacteroidetes.bacteroidia.bacteroidales.barnesiellaceae.unclassified	-0.0696554	5.79029e-06	0.0102034
CRP-HS	Blood	Inflammation	bacteria.bacteroidetes.bacteroidia.bacteroidales.rikenellaceae.alistipes	-0.0412725	0.00650731	0.00386996
CRP-HS	Blood	Inflammation	bacteria.bacteroidetes.bacteroidia.bacteroidales.rikenellaceae.unclassified	-0.0320128	0.0141004	0.0073778
CRP-HS	Blood	Inflammation	bacteria.bacteroidetes.bacteroidia.bacteroidales.s24-7.unclassified	-0.0409802	0.0222301	0.00284679
CRP-HS	Blood	Inflammation	bacteria.cyanobacteria.4c0d-2.ys2.unclassified.unclassified	-0.0964682	1.97371e-07	0.01221
CRP-HS	Blood	Inflammation	bacteria.firmicutes.clostridia.clostridiales.christensenellaceae.christensenella	-0.0413515	0.0212368	0.00342572
CRP-HS	Blood	Inflammation	bacteria.firmicutes.clostridia.clostridiales.christensenellaceae.unclassified	-0.0631623	0.0115875	0.0100063
CRP-HS	Blood	Inflammation	bacteria.firmicutes.clostridia.clostridiales.dehalobacteriaceae.dehalobacterium	-0.0890922	4.46201e-08	0.0120934
CRP-HS	Blood	Inflammation	bacteria.firmicutes.clostridia.clostridiales.etoh8.unclassified	-0.0532226	0.0343613	0.00393328
CRP-HS	Blood	Inflammation	bacteria.firmicutes.clostridia.clostridiales.lachnospiraceae.coprococcus	-0.0193613	0.000220455	0.00716479
CRP-HS	Blood	Inflammation	bacteria.firmicutes.clostridia.clostridiales.lachnospiraceae.ruminococcus	0.0191304	0.00392228	0.00459166
CRP-HS	Blood	Inflammation	bacteria.firmicutes.clostridia.clostridiales.mogibacteriaceae.unclassified	-0.0308257	0.0013095	0.00974804
CRP-HS	Blood	Inflammation	bacteria.firmicutes.clostridia.clostridiales.peptococcaceae.unclassified	-0.0383149	0.00596096	0.00316335
CRP-HS	Blood	Inflammation	bacteria.firmicutes.clostridia.clostridiales.peptostreptococcaceae.peptostreptococcus	0.0385343	0.042406	0.00471402
CRP-HS	Blood	Inflammation	bacteria.firmicutes.clostridia.clostridiales.ruminococcaceae.ruminococcus	-0.0145865	0.0128947	0.00388948
CRP-HS	Blood	Inflammation	bacteria.firmicutes.clostridia.clostridiales.ruminococcaceae.unclassified	-0.0167877	2.35453e-07	0.0115688
CRP-HS	Blood	Inflammation	bacteria.firmicutes.clostridia.clostridiales.tissierellaceae.finegoldia	0.0386866	0.0211434	0.00449664
CRP-HS	Blood	Inflammation	bacteria.firmicutes.clostridia.clostridiales.unclassified.unclassified	-0.024621	1.47089e-12	0.022053
CRP-HS	Blood	Inflammation	bacteria.firmicutes.clostridia.clostridiales.veillonellaceae.acidaminococcus	0.030587	0.0464239	0.00264288
CRP-HS	Blood	Inflammation	bacteria.firmicutes.clostridia.sha-98.unclassified.unclassified	-0.0846115	7.23995e-07	0.0104818
CRP-HS	Blood	Inflammation	bacteria.firmicutes.erysipelotrichi.erysipelotrichales.erysipelotrichaceae.cc_115	-0.0426514	0.00296129	0.00380098
CRP-HS	Blood	Inflammation	bacteria.lentisphaerae.lentisphaeria.victivallales.victivallaceae.unclassified	-0.0527966	0.0214584	0.00397885
CRP-HS	Blood	Inflammation	bacteria.proteobacteria.alphaproteobacteria.rf32.unclassified.unclassified	-0.0637702	6.96497e-05	0.00722943
CRP-HS	Blood	Inflammation	bacteria.proteobacteria.betaproteobacteria.burkholderiales.alcaligenaceae.sutterella	0.0113821	0.0218678	0.00297252
CRP-HS	Blood	Inflammation	bacteria.proteobacteria.betaproteobacteria.burkholderiales.oxalobacteraceae.oxalobacter	-0.0445689	0.0438576	0.00299601
CRP-HS	Blood	Inflammation	bacteria.proteobacteria.deltaproteobacteria.desulfovibrionales.desulfovibrionaceae.bilophila	0.0162308	0.00810585	0.00414816
CRP-HS	Blood	Inflammation	bacteria.tenericutes.mollicutes.rf39.unclassified.unclassified	-0.0902246	2.33712e-06	0.010061
CRP-HS	Blood	Inflammation	bacteria.tenericutes.rf3.ml615j-28.unclassified.unclassified	-0.0792274	4.44319e-05	0.00812072
DHA	Blood	Nutrition	bacteria.actinobacteria.actinobacteria.bifidobacteriales.bifidobacteriaceae.bifidobacterium	-0.194983	0.000858432	0.0117256
DHA	Blood	Nutrition	bacteria.actinobacteria.coriobacteriia.coriobacteriales.coriobacteriaceae.adlercreutzia	0.139599	0.00100112	0.00937946
DHA	Blood	Nutrition	bacteria.actinobacteria.coriobacteriia.coriobacteriales.coriobacteriaceae.unclassified	0.106549	0.00564278	0.00605963
DHA	Blood	Nutrition	bacteria.bacteroidetes.bacteroidia.bacteroidales.bacteroidaceae.bacteroides	-0.0482824	0.00555457	0.00344447
DHA	Blood	Nutrition	bacteria.bacteroidetes.bacteroidia.bacteroidales.barnesiellaceae.unclassified	0.15854	0.0147829	0.00281941
DHA	Blood	Nutrition	bacteria.bacteroidetes.bacteroidia.bacteroidales.odoribacteraceae.butyricimonas	0.134259	0.0400928	0.00206529
DHA	Blood	Nutrition	bacteria.bacteroidetes.bacteroidia.bacteroidales.porphyromonadaceae.parabacteroides	-0.0981252	0.0230142	0.0057446
DHA	Blood	Nutrition	bacteria.bacteroidetes.bacteroidia.bacteroidales.rikenellaceae.alistipes	0.145541	0.0222729	0.00246477
DHA	Blood	Nutrition	bacteria.bacteroidetes.bacteroidia.bacteroidales.s24-7.unclassified	0.134832	0.0402283	0.00205589
DHA	Blood	Nutrition	bacteria.cyanobacteria.4c0d-2.ys2.unclassified.unclassified	0.224915	4.39134e-05	0.0058366
DHA	Blood	Nutrition	bacteria.cyanobacteria.chloroplast.streptophyta.unclassified.unclassified	0.21301	0.000693023	0.00521924
DHA	Blood	Nutrition	bacteria.firmicutes.bacilli.lactobacillales.streptococcaceae.lactococcus	-0.257818	1.84027e-05	0.0074952
DHA	Blood	Nutrition	bacteria.firmicutes.clostridia.clostridiales.christensenellaceae.unclassified	0.195273	0.00304896	0.00949804
DHA	Blood	Nutrition	bacteria.firmicutes.clostridia.clostridiales.clostridiaceae.unclassified	0.129539	0.0251223	0.00691686
DHA	Blood	Nutrition	bacteria.firmicutes.clostridia.clostridiales.dehalobacteriaceae.dehalobacterium	0.200472	0.000276975	0.00464311
DHA	Blood	Nutrition	bacteria.firmicutes.clostridia.clostridiales.eubacteriaceae.pseudoramibacter_eubacterium	0.189952	0.0324672	0.00387758
DHA	Blood	Nutrition	bacteria.firmicutes.clostridia.clostridiales.lachnospiraceae.anaerostipes	0.128564	0.0456377	0.0085176
DHA	Blood	Nutrition	bacteria.firmicutes.clostridia.clostridiales.lachnospiraceae.coprococcus	0.12106	7.27315e-11	0.0185942
DHA	Blood	Nutrition	bacteria.firmicutes.clostridia.clostridiales.lachnospiraceae.lachnospira	0.0923272	2.85785e-05	0.00883716
DHA	Blood	Nutrition	bacteria.firmicutes.clostridia.clostridiales.lachnospiraceae.ruminococcus	-0.12527	0.000384861	0.00787833
DHA	Blood	Nutrition	bacteria.firmicutes.clostridia.clostridiales.lachnospiraceae.shuttleworthia	0.215755	0.019953	0.00449326
DHA	Blood	Nutrition	bacteria.firmicutes.clostridia.clostridiales.mogibacteriaceae.unclassified	0.0710746	0.0492292	0.00344087
DHA	Blood	Nutrition	bacteria.firmicutes.clostridia.clostridiales.peptococcaceae.rc4-4	0.188221	0.00127159	0.00412917
DHA	Blood	Nutrition	bacteria.firmicutes.clostridia.clostridiales.peptococcaceae.unclassified	0.290158	4.92056e-08	0.00966545
DHA	Blood	Nutrition	bacteria.firmicutes.clostridia.clostridiales.peptostreptococcaceae.unclassified	0.157975	0.0325919	0.00242353
DHA	Blood	Nutrition	bacteria.firmicutes.clostridia.clostridiales.ruminococcaceae.faecalibacterium	0.046326	0.00406554	0.00387604
DHA	Blood	Nutrition	bacteria.firmicutes.clostridia.clostridiales.ruminococcaceae.unclassified	0.0574324	5.6285e-06	0.00811952
DHA	Blood	Nutrition	bacteria.firmicutes.clostridia.clostridiales.unclassified.unclassified	0.0863602	5.15522e-12	0.0178194
DHA	Blood	Nutrition	bacteria.firmicutes.clostridia.clostridiales.veillonellaceae.acidaminococcus	-0.298586	0.000310308	0.00848182
DHA	Blood	Nutrition	bacteria.firmicutes.clostridia.clostridiales.veillonellaceae.dialister	-0.153788	0.0375133	0.00280357
DHA	Blood	Nutrition	bacteria.firmicutes.clostridia.clostridiales.veillonellaceae.megasphaera	-0.379251	0.000373472	0.0115978
DHA	Blood	Nutrition	bacteria.firmicutes.clostridia.clostridiales.veillonellaceae.phascolarctobacterium	0.216311	0.00683004	0.0049562
DHA	Blood	Nutrition	bacteria.firmicutes.clostridia.sha-98.unclassified.unclassified	0.271089	4.83085e-07	0.0084327
DHA	Blood	Nutrition	bacteria.firmicutes.erysipelotrichi.erysipelotrichales.erysipelotrichaceae.cc_115	0.128974	0.0305148	0.00196423
DHA	Blood	Nutrition	bacteria.firmicutes.erysipelotrichi.erysipelotrichales.erysipelotrichaceae.unclassified	0.0782257	0.0191733	0.00424881
DHA	Blood	Nutrition	bacteria.lentisphaerae.lentisphaeria.victivallales.victivallaceae.unclassified	0.229585	0.00161556	0.00597583
DHA	Blood	Nutrition	bacteria.proteobacteria.alphaproteobacteria.rf32.unclassified.unclassified	0.121415	0.0459862	0.00172855
DHA	Blood	Nutrition	bacteria.proteobacteria.betaproteobacteria.burkholderiales.alcaligenaceae.sutterella	-0.0803411	0.00311803	0.00512862
DHA	Blood	Nutrition	bacteria.tenericutes.mollicutes.rf39.unclassified.unclassified	0.238149	1.99113e-05	0.00648044
DHA	Blood	Nutrition	bacteria.tenericutes.rf3.ml615j-28.unclassified.unclassified	0.216313	0.000209683	0.00529858
Diastolic BP	Anthropometrics	HeartHealth	bacteria.actinobacteria.coriobacteriia.coriobacteriales.coriobacteriaceae.unclassified	-0.00768364	0.0165677	0.00487995
Diastolic BP	Anthropometrics	HeartHealth	bacteria.bacteroidetes.bacteroidia.bacteroidales.bacteroidaceae.bacteroides	0.00337936	0.00954645	0.00295623
Diastolic BP	Anthropometrics	HeartHealth	bacteria.bacteroidetes.bacteroidia.bacteroidales.barnesiellaceae.unclassified	-0.0111864	0.0201514	0.0024137
Diastolic BP	Anthropometrics	HeartHealth	bacteria.bacteroidetes.bacteroidia.bacteroidales.rikenellaceae.unclassified	-0.00786151	0.0273957	0.00486166
Diastolic BP	Anthropometrics	HeartHealth	bacteria.bacteroidetes.bacteroidia.bacteroidales.s24-7.unclassified	-0.0124398	0.0145883	0.00280537
Diastolic BP	Anthropometrics	HeartHealth	bacteria.cyanobacteria.4c0d-2.ys2.unclassified.unclassified	-0.0156069	0.000352644	0.00458691
Diastolic BP	Anthropometrics	HeartHealth	bacteria.firmicutes.clostridia.clostridiales.christensenellaceae.christensenella	-0.0108711	0.0374851	0.00226535
Diastolic BP	Anthropometrics	HeartHealth	bacteria.firmicutes.clostridia.clostridiales.christensenellaceae.unclassified	-0.0137981	0.0148846	0.00712366
Diastolic BP	Anthropometrics	HeartHealth	bacteria.firmicutes.clostridia.clostridiales.clostridiaceae.smb53	-0.0109369	0.0256095	0.00659063
Diastolic BP	Anthropometrics	HeartHealth	bacteria.firmicutes.clostridia.clostridiales.dehalobacteriaceae.dehalobacterium	-0.0179357	1.61944e-05	0.00611336
Diastolic BP	Anthropometrics	HeartHealth	bacteria.firmicutes.clostridia.clostridiales.etoh8.unclassified	-0.0144309	0.0273442	0.00349008
Diastolic BP	Anthropometrics	HeartHealth	bacteria.firmicutes.clostridia.clostridiales.lachnospiraceae.coprococcus	-0.00511344	0.00108176	0.00504607
Diastolic BP	Anthropometrics	HeartHealth	bacteria.firmicutes.clostridia.clostridiales.lachnospiraceae.ruminococcus	0.00865007	0.00193356	0.00610427
Diastolic BP	Anthropometrics	HeartHealth	bacteria.firmicutes.clostridia.clostridiales.mogibacteriaceae.unclassified	-0.0111905	5.66394e-06	0.0140449
Diastolic BP	Anthropometrics	HeartHealth	bacteria.firmicutes.clostridia.clostridiales.peptococcaceae.unclassified	-0.0122914	0.00481977	0.00295315
Diastolic BP	Anthropometrics	HeartHealth	bacteria.firmicutes.clostridia.clostridiales.ruminococcaceae.unclassified	-0.00466922	3.13139e-06	0.00854494
Diastolic BP	Anthropometrics	HeartHealth	bacteria.firmicutes.clostridia.clostridiales.unclassified.unclassified	-0.00679343	6.90767e-12	0.0176206
Diastolic BP	Anthropometrics	HeartHealth	bacteria.firmicutes.clostridia.clostridiales.veillonellaceae.megasphaera	0.0188078	0.0125035	0.00524742
Diastolic BP	Anthropometrics	HeartHealth	bacteria.firmicutes.clostridia.sha-98.unclassified.unclassified	-0.0186333	1.05974e-05	0.00651288
Diastolic BP	Anthropometrics	HeartHealth	bacteria.firmicutes.erysipelotrichi.erysipelotrichales.erysipelotrichaceae.cc_115	-0.0145955	0.000652274	0.00415141
Diastolic BP	Anthropometrics	HeartHealth	bacteria.proteobacteria.betaproteobacteria.burkholderiales.alcaligenaceae.sutterella	0.00672229	0.000601232	0.00629432
Diastolic BP	Anthropometrics	HeartHealth	bacteria.proteobacteria.betaproteobacteria.burkholderiales.oxalobacteraceae.oxalobacter	-0.012332	0.0399051	0.00259142
Diastolic BP	Anthropometrics	HeartHealth	bacteria.tenericutes.mollicutes.rf39.unclassified.unclassified	-0.0171459	9.88102e-05	0.00540528
Diastolic BP	Anthropometrics	HeartHealth	bacteria.tenericutes.rf3.ml615j-28.unclassified.unclassified	-0.0187853	4.18998e-05	0.0063905
DPA	Blood	Nutrition	bacteria.firmicutes.bacilli.lactobacillales.streptococcaceae.lactococcus	-0.753291	0.00363601	0.00474653
DPA	Blood	Nutrition	bacteria.firmicutes.clostridia.clostridiales.lachnospiraceae.coprococcus	0.243662	0.00434693	0.00499463
DPA	Blood	Nutrition	bacteria.firmicutes.erysipelotrichi.erysipelotrichales.erysipelotrichaceae.unclassified	0.309435	0.0361705	0.00441013
Eosinophiles %	Blood	Blood	bacteria.actinobacteria.coriobacteriia.coriobacteriales.coriobacteriaceae.unclassified	0.0352394	0.0295921	0.00384616
EPA	Blood	Nutrition	bacteria.cyanobacteria.4c0d-2.ys2.unclassified.unclassified	0.231678	0.00847296	0.00267038
EPA	Blood	Nutrition	bacteria.cyanobacteria.chloroplast.streptophyta.unclassified.unclassified	0.227139	0.0361053	0.00251642
EPA	Blood	Nutrition	bacteria.firmicutes.bacilli.lactobacillales.streptococcaceae.lactococcus	-0.309273	0.00188783	0.00461609
EPA	Blood	Nutrition	bacteria.firmicutes.clostridia.clostridiales.lachnospiraceae.coprococcus	0.143294	1.1275e-07	0.0117536
EPA	Blood	Nutrition	bacteria.firmicutes.clostridia.clostridiales.lachnospiraceae.lachnospira	0.0847754	0.0197605	0.00309901
EPA	Blood	Nutrition	bacteria.firmicutes.clostridia.clostridiales.lachnospiraceae.shuttleworthia	0.312959	0.0188467	0.00453645
EPA	Blood	Nutrition	bacteria.firmicutes.clostridia.clostridiales.peptococcaceae.rc4-4	0.243915	0.00743523	0.00296284
EPA	Blood	Nutrition	bacteria.firmicutes.clostridia.clostridiales.unclassified.unclassified	0.0774943	7.17912e-05	0.00611246
EPA	Blood	Nutrition	bacteria.firmicutes.clostridia.clostridiales.veillonellaceae.acidaminococcus	-0.36095	0.0141058	0.00430852
EPA	Blood	Nutrition	bacteria.firmicutes.clostridia.clostridiales.veillonellaceae.megasphaera	-0.507652	0.0125035	0.00642504
EPA	Blood	Nutrition	bacteria.firmicutes.erysipelotrichi.erysipelotrichales.erysipelotrichaceae.unclassified	0.170196	2.94377e-05	0.00966616
EPA	Blood	Nutrition	bacteria.tenericutes.rf3.ml615j-28.unclassified.unclassified	0.188477	0.0470304	0.00178499
Ferritin	Blood	Nutrition	bacteria.actinobacteria.actinobacteria.actinomycetales.micrococcaceae.rothia	-0.00181449	0.011092	0.00457812
Ferritin	Blood	Nutrition	bacteria.actinobacteria.actinobacteria.bifidobacteriales.bifidobacteriaceae.bifidobacterium	-0.00115072	0.0228291	0.00600564
Ferritin	Blood	Nutrition	bacteria.bacteroidetes.bacteroidia.bacteroidales.bacteroidaceae.bacteroides	0.000518388	3.5495e-06	0.00803456
Ferritin	Blood	Nutrition	bacteria.firmicutes.bacilli.lactobacillales.lactobacillaceae.lactobacillus	-0.00137446	0.0182698	0.00363652
Ferritin	Blood	Nutrition	bacteria.firmicutes.bacilli.lactobacillales.streptococcaceae.streptococcus	-0.00213824	0.00110534	0.0160833
Ferritin	Blood	Nutrition	bacteria.firmicutes.clostridia.clostridiales.lachnospiraceae.dorea	0.000655452	4.75246e-05	0.0108633
Ferritin	Blood	Nutrition	bacteria.firmicutes.clostridia.clostridiales.lachnospiraceae.ruminococcus	0.00102757	4.24445e-07	0.012827
Ferritin	Blood	Nutrition	bacteria.firmicutes.clostridia.clostridiales.ruminococcaceae.unclassified	-0.000261144	0.0188054	0.00257668
Ferritin	Blood	Nutrition	bacteria.firmicutes.clostridia.clostridiales.veillonellaceae.veillonella	-0.00112406	0.0228256	0.00252353
Ferritin	Blood	Nutrition	bacteria.firmicutes.erysipelotrichi.erysipelotrichales.erysipelotrichaceae.holdemania	0.000735961	0.000257994	0.0086328
Ferritin	Blood	Nutrition	bacteria.firmicutes.erysipelotrichi.erysipelotrichales.erysipelotrichaceae.unclassified	0.000615733	0.00415034	0.00532197
Ferritin	Blood	Nutrition	bacteria.proteobacteria.betaproteobacteria.burkholderiales.alcaligenaceae.sutterella	0.000440159	0.0189982	0.00324654
Ferritin	Blood	Nutrition	bacteria.proteobacteria.deltaproteobacteria.desulfovibrionales.desulfovibrionaceae.bilophila	0.000899488	1.44285e-05	0.00921731
Ferritin	Blood	Nutrition	bacteria.proteobacteria.gammaproteobacteria.pasteurellales.pasteurellaceae.haemophilus	-0.00147017	0.00164512	0.00429907
Ferritin	Blood	Nutrition	bacteria.tenericutes.mollicutes.rf39.unclassified.unclassified	-0.00131697	0.00729939	0.00294024
Folic acid	Blood	Blood	bacteria.firmicutes.bacilli.bacillales.planococcaceae.unclassified	-0.0330515	0.011511	0.00485707
Folic acid	Blood	Blood	bacteria.firmicutes.bacilli.bacillales.staphylococcaceae.staphylococcus	-0.0541035	0.013649	0.0129088
Folic acid	Blood	Blood	bacteria.firmicutes.bacilli.turicibacterales.turicibacteraceae.turicibacter	-0.038229	0.0100946	0.00478099
Folic acid	Blood	Blood	bacteria.firmicutes.clostridia.clostridiales.lachnospiraceae.coprococcus	0.0031492	0.0459042	0.00221046
Folic acid	Blood	Blood	bacteria.firmicutes.clostridia.clostridiales.peptostreptococcaceae.unclassified	0.0334802	0.00929381	0.00500873
Folic acid	Blood	Blood	bacteria.firmicutes.erysipelotrichi.erysipelotrichales.erysipelotrichaceae.unclassified	0.00430072	0.0361705	0.00323779
GFR	Blood	Blood	bacteria.actinobacteria.actinobacteria.bifidobacteriales.bifidobacteriaceae.bifidobacterium	0.00922035	0.00951459	0.00668442
GFR	Blood	Blood	bacteria.actinobacteria.coriobacteriia.coriobacteriales.coriobacteriaceae.unclassified	-0.00551008	0.0291887	0.00396838
GFR	Blood	Blood	bacteria.bacteroidetes.bacteroidia.bacteroidales.bacteroidaceae.bacteroides	0.00353403	0.000771172	0.00481974
GFR	Blood	Blood	bacteria.cyanobacteria.4c0d-2.ys2.unclassified.unclassified	-0.00961966	0.00716735	0.00271098
GFR	Blood	Blood	bacteria.firmicutes.bacilli.lactobacillales.carnobacteriaceae.granulicatella	-0.015574	0.0201054	0.0036445
GFR	Blood	Blood	bacteria.firmicutes.clostridia.clostridiales.christensenellaceae.unclassified	-0.0107326	0.0148846	0.00695344
GFR	Blood	Blood	bacteria.firmicutes.clostridia.clostridiales.dehalobacteriaceae.dehalobacterium	-0.00841266	0.0195908	0.00207033
GFR	Blood	Blood	bacteria.firmicutes.clostridia.clostridiales.etoh8.unclassified	-0.0107092	0.0343613	0.0030729
GFR	Blood	Blood	bacteria.firmicutes.clostridia.clostridiales.ruminococcaceae.unclassified	-0.00245927	0.00319143	0.00374305
GFR	Blood	Blood	bacteria.firmicutes.clostridia.clostridiales.unclassified.unclassified	-0.00334664	3.4843e-05	0.00675842
GFR	Blood	Blood	bacteria.firmicutes.clostridia.sha-98.unclassified.unclassified	-0.0116268	0.000752927	0.00394587
GFR	Blood	Blood	bacteria.proteobacteria.alphaproteobacteria.rf32.unclassified.unclassified	-0.0120268	0.000658964	0.00425498
GFR	Blood	Blood	bacteria.proteobacteria.deltaproteobacteria.desulfovibrionales.desulfovibrionaceae.desulfovibrio	-0.0100715	0.0140145	0.0029958
GFR	Blood	Blood	bacteria.tenericutes.rf3.ml615j-28.unclassified.unclassified	-0.00868844	0.0287565	0.00213738
GGT	Blood	Blood	archaea.euryarchaeota.methanobacteria.methanobacteriales.methanobacteriaceae.methanobrevibacter	-0.00677667	0.044439	0.0026251
GGT	Blood	Blood	bacteria.actinobacteria.actinobacteria.actinomycetales.actinomycetaceae.actinomyces	0.00558576	3.19752e-05	0.0107988
GGT	Blood	Blood	bacteria.actinobacteria.coriobacteriia.coriobacteriales.coriobacteriaceae.unclassified	-0.00448223	0.0295921	0.00465536
GGT	Blood	Blood	bacteria.bacteroidetes.bacteroidia.bacteroidales.bacteroidaceae.bacteroides	0.00219264	0.000597657	0.00492695
GGT	Blood	Blood	bacteria.bacteroidetes.bacteroidia.bacteroidales.odoribacteraceae.butyricimonas	-0.00564915	0.0400928	0.00213721
GGT	Blood	Blood	bacteria.cyanobacteria.4c0d-2.ys2.unclassified.unclassified	-0.00911842	0.00102571	0.00463127
GGT	Blood	Blood	bacteria.cyanobacteria.chloroplast.streptophyta.unclassified.unclassified	-0.00825916	0.0118486	0.00378161
GGT	Blood	Blood	bacteria.firmicutes.clostridia.clostridiales.christensenellaceae.unclassified	-0.00873494	0.0396493	0.00708604
GGT	Blood	Blood	bacteria.firmicutes.clostridia.clostridiales.dehalobacteriaceae.dehalobacterium	-0.00737321	0.00381489	0.00337247
GGT	Blood	Blood	bacteria.firmicutes.clostridia.clostridiales.lachnospiraceae.coprococcus	-0.00242231	0.0129984	0.00345797
GGT	Blood	Blood	bacteria.firmicutes.clostridia.clostridiales.lachnospiraceae.dorea	0.00240086	0.0156232	0.004593
GGT	Blood	Blood	bacteria.firmicutes.clostridia.clostridiales.lachnospiraceae.ruminococcus	0.00462209	0.000316853	0.00769699
GGT	Blood	Blood	bacteria.firmicutes.clostridia.clostridiales.mogibacteriaceae.unclassified	-0.00567884	0.00119361	0.00984519
GGT	Blood	Blood	bacteria.firmicutes.clostridia.clostridiales.peptococcaceae.unclassified	-0.00567236	0.0245001	0.00210852
GGT	Blood	Blood	bacteria.firmicutes.clostridia.clostridiales.ruminococcaceae.unclassified	-0.00215102	0.000336652	0.00583138
GGT	Blood	Blood	bacteria.firmicutes.clostridia.clostridiales.unclassified.unclassified	-0.00311755	3.3127e-07	0.0112991
GGT	Blood	Blood	bacteria.firmicutes.clostridia.clostridiales.veillonellaceae.acidaminococcus	0.00714929	0.0118568	0.00383249
GGT	Blood	Blood	bacteria.firmicutes.clostridia.sha-98.unclassified.unclassified	-0.0102315	0.000211467	0.00564425
GGT	Blood	Blood	bacteria.firmicutes.erysipelotrichi.erysipelotrichales.erysipelotrichaceae.cc_115	-0.0059973	0.0251557	0.00228798
GGT	Blood	Blood	bacteria.proteobacteria.betaproteobacteria.burkholderiales.alcaligenaceae.sutterella	0.00228351	0.0287868	0.00294867
GGT	Blood	Blood	bacteria.proteobacteria.betaproteobacteria.burkholderiales.oxalobacteraceae.oxalobacter	-0.00928208	0.0164019	0.00414169
GGT	Blood	Blood	bacteria.proteobacteria.deltaproteobacteria.desulfovibrionales.desulfovibrionaceae.bilophila	0.00287196	0.0322193	0.0030298
GGT	Blood	Blood	bacteria.tenericutes.mollicutes.rf39.unclassified.unclassified	-0.0134181	1.36387e-05	0.00847405
GGT	Blood	Blood	bacteria.tenericutes.rf3.ml615j-28.unclassified.unclassified	-0.0128374	7.84518e-05	0.00754482
GGT	Blood	Blood	bacteria.verrucomicrobia.verrucomicrobiae.verrucomicrobiales.verrucomicrobiaceae.akkermansia	-0.00804393	0.00175144	0.00466936
Globulin	Blood	Blood	bacteria.actinobacteria.actinobacteria.bifidobacteriales.bifidobacteriaceae.bifidobacterium	0.329133	0.0181827	0.00548487
Globulin	Blood	Blood	bacteria.actinobacteria.coriobacteriia.coriobacteriales.coriobacteriaceae.adlercreutzia	-0.251882	0.0291882	0.00452148
Globulin	Blood	Blood	bacteria.cyanobacteria.4c0d-2.ys2.unclassified.unclassified	-0.431602	0.00341832	0.00322906
Globulin	Blood	Blood	bacteria.firmicutes.bacilli.gemellales.gemellaceae.unclassified	0.40678	0.0248944	0.00271015
Globulin	Blood	Blood	bacteria.firmicutes.bacilli.lactobacillales.streptococcaceae.lactococcus	0.360556	0.0372527	0.00222338
Globulin	Blood	Blood	bacteria.firmicutes.clostridia.clostridiales.lachnospiraceae.coprococcus	-0.118338	0.0283552	0.0025178
Globulin	Blood	Blood	bacteria.firmicutes.clostridia.clostridiales.lachnospiraceae.ruminococcus	0.315181	0.000461404	0.00744785
Globulin	Blood	Blood	bacteria.firmicutes.clostridia.clostridiales.peptococcaceae.rc4-4	-0.447281	0.00315747	0.00349344
Globulin	Blood	Blood	bacteria.firmicutes.clostridia.clostridiales.peptostreptococcaceae.peptostreptococcus	0.783175	0.00240255	0.0087613
Globulin	Blood	Blood	bacteria.firmicutes.clostridia.clostridiales.unclassified.unclassified	-0.167234	4.3827e-07	0.00986504
Globulin	Blood	Blood	bacteria.firmicutes.clostridia.clostridiales.veillonellaceae.dialister	0.384634	0.0389568	0.00265366
Globulin	Blood	Blood	bacteria.firmicutes.clostridia.clostridiales.veillonellaceae.megasphaera	0.898878	0.00025495	0.0113672
Globulin	Blood	Blood	bacteria.firmicutes.clostridia.clostridiales.veillonellaceae.unclassified	0.577779	0.0162786	0.00509798
Globulin	Blood	Blood	bacteria.firmicutes.clostridia.sha-98.unclassified.unclassified	-0.337161	0.0226773	0.00197365
Globulin	Blood	Blood	bacteria.firmicutes.erysipelotrichi.erysipelotrichales.erysipelotrichaceae.cc_115	-0.470263	0.000952432	0.0039281
Globulin	Blood	Blood	bacteria.tenericutes.mollicutes.rf39.unclassified.unclassified	-0.419651	0.00502346	0.00297101
Globulin	Blood	Blood	bacteria.verrucomicrobia.verrucomicrobiae.verrucomicrobiales.verrucomicrobiaceae.akkermansia	-0.522537	0.00175144	0.00465675
Glucose	Blood	Diabetes	bacteria.actinobacteria.coriobacteriia.coriobacteriales.coriobacteriaceae.adlercreutzia	-0.00640533	0.0112872	0.00683089
Glucose	Blood	Diabetes	bacteria.actinobacteria.coriobacteriia.coriobacteriales.coriobacteriaceae.collinsella	0.00445448	0.00202237	0.00675182
Glucose	Blood	Diabetes	bacteria.bacteroidetes.bacteroidia.bacteroidales.bacteroidaceae.bacteroides	0.00212793	0.000674802	0.00445872
Glucose	Blood	Diabetes	bacteria.bacteroidetes.bacteroidia.bacteroidales.s24-7.unclassified	-0.007032	0.047333	0.00210225
Glucose	Blood	Diabetes	bacteria.firmicutes.clostridia.clostridiales.christensenellaceae.unclassified	-0.0147176	0.0066255	0.0120505
Glucose	Blood	Diabetes	bacteria.firmicutes.clostridia.clostridiales.clostridiaceae.smb53	-0.00801109	0.0350728	0.00667205
Glucose	Blood	Diabetes	bacteria.firmicutes.clostridia.clostridiales.dehalobacteriaceae.dehalobacterium	-0.00839195	0.0046012	0.00331261
Glucose	Blood	Diabetes	bacteria.firmicutes.clostridia.clostridiales.lachnospiraceae.anaerostipes	-0.00888011	0.0456377	0.0109835
Glucose	Blood	Diabetes	bacteria.firmicutes.clostridia.clostridiales.lachnospiraceae.coprococcus	-0.00482741	1.36405e-05	0.00996378
Glucose	Blood	Diabetes	bacteria.firmicutes.clostridia.clostridiales.lachnospiraceae.lachnospira	-0.00438635	0.000453224	0.00743393
Glucose	Blood	Diabetes	bacteria.firmicutes.clostridia.clostridiales.lachnospiraceae.ruminococcus	0.00448612	0.000337828	0.00672789
Glucose	Blood	Diabetes	bacteria.firmicutes.clostridia.clostridiales.mogibacteriaceae.unclassified	-0.00503211	0.00821885	0.00649906
Glucose	Blood	Diabetes	bacteria.firmicutes.clostridia.clostridiales.peptococcaceae.rc4-4	-0.0110795	0.00132344	0.00499013
Glucose	Blood	Diabetes	bacteria.firmicutes.clostridia.clostridiales.peptococcaceae.unclassified	-0.0100731	0.000707494	0.00467333
Glucose	Blood	Diabetes	bacteria.firmicutes.clostridia.clostridiales.peptostreptococcaceae.clostridium	-0.0117077	0.000891063	0.00588486
Glucose	Blood	Diabetes	bacteria.firmicutes.clostridia.clostridiales.peptostreptococcaceae.unclassified	-0.00893545	0.0104616	0.00345558
Glucose	Blood	Diabetes	bacteria.firmicutes.clostridia.clostridiales.ruminococcaceae.faecalibacterium	-0.00223052	0.00535687	0.00388865
Glucose	Blood	Diabetes	bacteria.firmicutes.clostridia.clostridiales.ruminococcaceae.ruminococcus	-0.00301721	0.0136833	0.00384051
Glucose	Blood	Diabetes	bacteria.firmicutes.clostridia.clostridiales.ruminococcaceae.unclassified	-0.00250186	0.000150842	0.00642288
Glucose	Blood	Diabetes	bacteria.firmicutes.clostridia.clostridiales.unclassified.unclassified	-0.00374056	4.62324e-08	0.0129679
Glucose	Blood	Diabetes	bacteria.firmicutes.clostridia.clostridiales.veillonellaceae.acidaminococcus	0.0103259	0.000397546	0.00706736
Glucose	Blood	Diabetes	bacteria.firmicutes.clostridia.clostridiales.veillonellaceae.megasphaera	0.0101657	0.00194769	0.00703014
Glucose	Blood	Diabetes	bacteria.firmicutes.clostridia.sha-98.unclassified.unclassified	-0.0190475	7.23995e-07	0.0110624
Glucose	Blood	Diabetes	bacteria.firmicutes.erysipelotrichi.erysipelotrichales.erysipelotrichaceae.catenibacterium	0.00774279	0.0412426	0.00378644
Glucose	Blood	Diabetes	bacteria.firmicutes.erysipelotrichi.erysipelotrichales.erysipelotrichaceae.cc_115	-0.0092973	0.00239535	0.00399153
Glucose	Blood	Diabetes	bacteria.proteobacteria.alphaproteobacteria.rf32.unclassified.unclassified	-0.00746152	0.0142561	0.00270415
Glucose	Blood	Diabetes	bacteria.proteobacteria.betaproteobacteria.burkholderiales.alcaligenaceae.sutterella	0.0022569	0.031154	0.00266865
Glucose	Blood	Diabetes	bacteria.proteobacteria.deltaproteobacteria.desulfovibrionales.desulfovibrionaceae.bilophila	0.00324448	0.0113121	0.0038257
Glucose	Blood	Diabetes	bacteria.proteobacteria.gammaproteobacteria.enterobacteriales.enterobacteriaceae.unclassified	0.0141651	0.0176779	0.00593419
Glucose	Blood	Diabetes	bacteria.tenericutes.mollicutes.rf39.unclassified.unclassified	-0.00817712	0.012983	0.00270102
Glucose	Blood	Diabetes	bacteria.tenericutes.rf3.ml615j-28.unclassified.unclassified	-0.0140626	0.000399564	0.00632334
Glucose	Blood	Diabetes	bacteria.verrucomicrobia.verrucomicrobiae.verrucomicrobiales.verrucomicrobiaceae.akkermansia	-0.00707504	0.012888	0.00298184
HbA1c	Blood	Diabetes	bacteria.actinobacteria.coriobacteriia.coriobacteriales.coriobacteriaceae.adlercreutzia	-0.211914	0.00549348	0.00735865
HbA1c	Blood	Diabetes	bacteria.bacteroidetes.bacteroidia.bacteroidales.bacteroidaceae.bacteroides	0.0746121	0.000862475	0.0043928
HbA1c	Blood	Diabetes	bacteria.bacteroidetes.bacteroidia.bacteroidales.barnesiellaceae.unclassified	-0.226938	0.0169121	0.00259971
HbA1c	Blood	Diabetes	bacteria.bacteroidetes.bacteroidia.bacteroidales.rikenellaceae.unclassified	-0.195876	0.0170361	0.00640125
HbA1c	Blood	Diabetes	bacteria.bacteroidetes.bacteroidia.bacteroidales.s24-7.unclassified	-0.278864	0.0145883	0.0030893
HbA1c	Blood	Diabetes	bacteria.cyanobacteria.4c0d-2.ys2.unclassified.unclassified	-0.311215	0.00209467	0.00390034
HbA1c	Blood	Diabetes	bacteria.firmicutes.bacilli.bacillales.planococcaceae.unclassified	0.27053	0.0178739	0.00314264
HbA1c	Blood	Diabetes	bacteria.firmicutes.bacilli.lactobacillales.streptococcaceae.streptococcus	0.241372	0.000793875	0.0115785
HbA1c	Blood	Diabetes	bacteria.firmicutes.clostridia.clostridiales.christensenellaceae.unclassified	-0.388621	0.00748392	0.0101133
HbA1c	Blood	Diabetes	bacteria.firmicutes.clostridia.clostridiales.dehalobacteriaceae.dehalobacterium	-0.30242	0.00127663	0.0040182
HbA1c	Blood	Diabetes	bacteria.firmicutes.clostridia.clostridiales.lachnospiraceae.coprococcus	-0.145155	2.95258e-05	0.00870959
HbA1c	Blood	Diabetes	bacteria.firmicutes.clostridia.clostridiales.lachnospiraceae.lachnospira	-0.125724	0.00152515	0.00595407
HbA1c	Blood	Diabetes	bacteria.firmicutes.clostridia.clostridiales.lachnospiraceae.ruminococcus	0.129191	0.00950149	0.00403183
HbA1c	Blood	Diabetes	bacteria.firmicutes.clostridia.clostridiales.mogibacteriaceae.unclassified	-0.155303	0.00909949	0.00594209
HbA1c	Blood	Diabetes	bacteria.firmicutes.clostridia.clostridiales.peptococcaceae.rc4-4	-0.41086	0.0001184	0.00659293
HbA1c	Blood	Diabetes	bacteria.firmicutes.clostridia.clostridiales.peptococcaceae.unclassified	-0.359072	0.000100094	0.00562185
HbA1c	Blood	Diabetes	bacteria.firmicutes.clostridia.clostridiales.peptostreptococcaceae.unclassified	-0.321822	0.00576699	0.00418313
HbA1c	Blood	Diabetes	bacteria.firmicutes.clostridia.clostridiales.ruminococcaceae.oscillospira	-0.0753855	0.0159137	0.00433599
HbA1c	Blood	Diabetes	bacteria.firmicutes.clostridia.clostridiales.ruminococcaceae.ruminococcus	-0.0833015	0.0417997	0.00272569
HbA1c	Blood	Diabetes	bacteria.firmicutes.clostridia.clostridiales.ruminococcaceae.unclassified	-0.0931059	1.5304e-05	0.00788063
HbA1c	Blood	Diabetes	bacteria.firmicutes.clostridia.clostridiales.unclassified.unclassified	-0.13224	2.17906e-09	0.0147997
HbA1c	Blood	Diabetes	bacteria.firmicutes.clostridia.clostridiales.veillonellaceae.acidaminococcus	0.303211	0.00310021	0.00500229
HbA1c	Blood	Diabetes	bacteria.firmicutes.clostridia.clostridiales.veillonellaceae.megasphaera	0.381495	0.00176174	0.0080007
HbA1c	Blood	Diabetes	bacteria.firmicutes.clostridia.sha-98.unclassified.unclassified	-0.438508	1.64198e-05	0.00723767
HbA1c	Blood	Diabetes	bacteria.firmicutes.erysipelotrichi.erysipelotrichales.erysipelotrichaceae.catenibacterium	0.369717	0.000645481	0.00758838
HbA1c	Blood	Diabetes	bacteria.firmicutes.erysipelotrichi.erysipelotrichales.erysipelotrichaceae.cc_115	-0.341156	0.000297789	0.00505181
HbA1c	Blood	Diabetes	bacteria.firmicutes.erysipelotrichi.erysipelotrichales.erysipelotrichaceae.coprobacillus	-0.265765	0.0174862	0.00360092
HbA1c	Blood	Diabetes	bacteria.firmicutes.erysipelotrichi.erysipelotrichales.erysipelotrichaceae.holdemania	-0.115826	0.0446036	0.00410515
HbA1c	Blood	Diabetes	bacteria.proteobacteria.alphaproteobacteria.rf32.unclassified.unclassified	-0.367092	0.000199721	0.00570667
HbA1c	Blood	Diabetes	bacteria.tenericutes.mollicutes.rf39.unclassified.unclassified	-0.291848	0.00481959	0.00331286
HbA1c	Blood	Diabetes	bacteria.tenericutes.rf3.ml615j-28.unclassified.unclassified	-0.436064	0.000138593	0.00651335
HDL	Blood	HeartHealth	bacteria.actinobacteria.actinobacteria.bifidobacteriales.bifidobacteriaceae.bifidobacterium	-0.00770422	0.00444214	0.00813571
HDL	Blood	HeartHealth	bacteria.actinobacteria.coriobacteriia.coriobacteriales.coriobacteriaceae.adlercreutzia	0.00412253	0.0343461	0.00401485
HDL	Blood	HeartHealth	bacteria.actinobacteria.coriobacteriia.coriobacteriales.coriobacteriaceae.unclassified	0.00513556	0.00351821	0.00668487
HDL	Blood	HeartHealth	bacteria.bacteroidetes.bacteroidia.bacteroidales.bacteroidaceae.bacteroides	-0.00181899	0.0259413	0.00228562
HDL	Blood	HeartHealth	bacteria.bacteroidetes.bacteroidia.bacteroidales.odoribacteraceae.butyricimonas	0.00926233	0.00108116	0.00441159
HDL	Blood	HeartHealth	bacteria.bacteroidetes.bacteroidia.bacteroidales.rikenellaceae.alistipes	0.0111555	6.09437e-05	0.00635786
HDL	Blood	HeartHealth	bacteria.bacteroidetes.bacteroidia.bacteroidales.s24-7.unclassified	0.00830873	0.00646622	0.00343291
HDL	Blood	HeartHealth	bacteria.cyanobacteria.4c0d-2.ys2.unclassified.unclassified	0.0168776	2.99187e-11	0.0146334
HDL	Blood	HeartHealth	bacteria.firmicutes.clostridia.clostridiales.dehalobacteriaceae.dehalobacterium	0.0138185	2.65488e-08	0.00977495
HDL	Blood	HeartHealth	bacteria.firmicutes.clostridia.clostridiales.etoh8.unclassified	0.00794806	0.0343613	0.00310025
HDL	Blood	HeartHealth	bacteria.firmicutes.clostridia.clostridiales.eubacteriaceae.anaerofustis	0.00683046	0.0354156	0.00245018
HDL	Blood	HeartHealth	bacteria.firmicutes.clostridia.clostridiales.lachnospiraceae.coprococcus	0.00402539	5.70974e-06	0.00922089
HDL	Blood	HeartHealth	bacteria.firmicutes.clostridia.clostridiales.lachnospiraceae.ruminococcus	-0.00514921	0.00259248	0.00595376
HDL	Blood	HeartHealth	bacteria.firmicutes.clostridia.clostridiales.mogibacteriaceae.unclassified	0.00464218	0.00216429	0.00720407
HDL	Blood	HeartHealth	bacteria.firmicutes.clostridia.clostridiales.peptococcaceae.rc4-4	0.0123287	2.95423e-06	0.00793796
HDL	Blood	HeartHealth	bacteria.firmicutes.clostridia.clostridiales.peptococcaceae.unclassified	0.0131842	1.13562e-07	0.00896475
HDL	Blood	HeartHealth	bacteria.firmicutes.clostridia.clostridiales.ruminococcaceae.faecalibacterium	0.002102	0.00501042	0.00364003
HDL	Blood	HeartHealth	bacteria.firmicutes.clostridia.clostridiales.ruminococcaceae.unclassified	0.00213896	0.000360692	0.00518837
HDL	Blood	HeartHealth	bacteria.firmicutes.clostridia.clostridiales.unclassified.unclassified	0.00322014	3.42289e-08	0.0115019
HDL	Blood	HeartHealth	bacteria.firmicutes.clostridia.clostridiales.veillonellaceae.acidaminococcus	-0.00843027	0.0464239	0.00295963
HDL	Blood	HeartHealth	bacteria.firmicutes.clostridia.clostridiales.veillonellaceae.dialister	-0.0104124	0.000412083	0.00571533
HDL	Blood	HeartHealth	bacteria.firmicutes.clostridia.clostridiales.veillonellaceae.megasphaera	-0.0170099	0.00176174	0.00924279
HDL	Blood	HeartHealth	bacteria.firmicutes.clostridia.sha-98.unclassified.unclassified	0.0140348	1.81349e-08	0.010232
HDL	Blood	HeartHealth	bacteria.firmicutes.erysipelotrichi.erysipelotrichales.erysipelotrichaceae.cc_115	0.0115547	5.56849e-06	0.00697497
HDL	Blood	HeartHealth	bacteria.lentisphaerae.lentisphaeria.victivallales.victivallaceae.unclassified	0.00736881	0.0313489	0.00271682
HDL	Blood	HeartHealth	bacteria.lentisphaerae.lentisphaeria.victivallales.victivallaceae.victivallis	0.00992089	0.0420964	0.00434003
HDL	Blood	HeartHealth	bacteria.proteobacteria.alphaproteobacteria.rf32.unclassified.unclassified	0.0122926	3.30843e-06	0.00782246
HDL	Blood	HeartHealth	bacteria.proteobacteria.betaproteobacteria.burkholderiales.alcaligenaceae.sutterella	-0.0028834	0.0303845	0.00300247
HDL	Blood	HeartHealth	bacteria.proteobacteria.betaproteobacteria.burkholderiales.oxalobacteraceae.oxalobacter	0.0132206	2.42038e-05	0.00856732
HDL	Blood	HeartHealth	bacteria.proteobacteria.deltaproteobacteria.desulfovibrionales.desulfovibrionaceae.desulfovibrio	0.00919432	0.00188826	0.00446127
HDL	Blood	HeartHealth	bacteria.tenericutes.mollicutes.rf39.unclassified.unclassified	0.0153502	3.2364e-09	0.0119848
HDL	Blood	HeartHealth	bacteria.tenericutes.rf3.ml615j-28.unclassified.unclassified	0.0145721	2.87797e-08	0.0109492
HDL	Blood	HeartHealth	bacteria.verrucomicrobia.verrucomicrobiae.verrucomicrobiales.verrucomicrobiaceae.akkermansia	0.00857847	0.00782926	0.00342221
Height	Anthropometrics	Anthropometrics	bacteria.bacteroidetes.bacteroidia.bacteroidales.bacteroidaceae.bacteroides	-0.0121574	0.0252765	0.00230654
Height	Anthropometrics	Anthropometrics	bacteria.bacteroidetes.bacteroidia.bacteroidales.barnesiellaceae.unclassified	0.0404221	0.0490346	0.00190071
Height	Anthropometrics	Anthropometrics	bacteria.bacteroidetes.bacteroidia.bacteroidales.odoribacteraceae.butyricimonas	0.0448193	0.025385	0.00236688
Height	Anthropometrics	Anthropometrics	bacteria.cyanobacteria.4c0d-2.ys2.unclassified.unclassified	0.040781	0.0271243	0.00195762
Height	Anthropometrics	Anthropometrics	bacteria.firmicutes.bacilli.lactobacillales.lactobacillaceae.lactobacillus	0.0533547	0.0182698	0.00332571
Height	Anthropometrics	Anthropometrics	bacteria.firmicutes.bacilli.lactobacillales.streptococcaceae.lactococcus	0.0514402	0.0128771	0.003014
Height	Anthropometrics	Anthropometrics	bacteria.firmicutes.clostridia.clostridiales.dehalobacteriaceae.dehalobacterium	0.054134	0.00200391	0.00345129
Height	Anthropometrics	Anthropometrics	bacteria.firmicutes.clostridia.clostridiales.lachnospiraceae.ruminococcus	-0.028836	0.0157756	0.00389461
Height	Anthropometrics	Anthropometrics	bacteria.firmicutes.clostridia.clostridiales.peptococcaceae.unclassified	0.0364297	0.0451994	0.00158822
Height	Anthropometrics	Anthropometrics	bacteria.firmicutes.clostridia.clostridiales.ruminococcaceae.ruminococcus	0.0221134	0.00231722	0.00501648
Height	Anthropometrics	Anthropometrics	bacteria.firmicutes.clostridia.clostridiales.ruminococcaceae.unclassified	0.0190943	2.59814e-06	0.00877354
Height	Anthropometrics	Anthropometrics	bacteria.firmicutes.clostridia.clostridiales.unclassified.unclassified	0.018401	6.58787e-06	0.00798974
Height	Anthropometrics	Anthropometrics	bacteria.firmicutes.clostridia.sha-98.unclassified.unclassified	0.0447678	0.0119293	0.00234624
Height	Anthropometrics	Anthropometrics	bacteria.proteobacteria.alphaproteobacteria.rf32.unclassified.unclassified	0.0470107	0.0106045	0.00263795
Hematocrit	Blood	Blood	bacteria.firmicutes.clostridia.clostridiales.lachnospiraceae.ruminococcus	0.0229643	0.0369767	0.00307732
Hematocrit	Blood	Blood	bacteria.firmicutes.clostridia.clostridiales.ruminococcaceae.anaerotruncus	-0.0685281	0.00139115	0.0150021
Hemoglobin	Blood	Blood	bacteria.actinobacteria.coriobacteriia.coriobacteriales.coriobacteriaceae.unclassified	-0.0654546	0.0467126	0.00333106
Hemoglobin	Blood	Blood	bacteria.bacteroidetes.bacteroidia.bacteroidales.bacteroidaceae.bacteroides	0.0357901	0.0111186	0.00291359
Hemoglobin	Blood	Blood	bacteria.firmicutes.clostridia.clostridiales.ruminococcaceae.anaerotruncus	-0.158887	0.00774923	0.010652
Hemoglobin	Blood	Blood	bacteria.firmicutes.clostridia.clostridiales.ruminococcaceae.unclassified	-0.0267315	0.0168243	0.00256972
Hemoglobin	Blood	Blood	bacteria.proteobacteria.betaproteobacteria.burkholderiales.alcaligenaceae.sutterella	0.0633946	0.00399239	0.00491361
Hemoglobin	Blood	Blood	bacteria.tenericutes.mollicutes.rf39.unclassified.unclassified	-0.119912	0.012983	0.00236415
HOMA-IR	Blood	Diabetes	bacteria.actinobacteria.coriobacteriia.coriobacteriales.coriobacteriaceae.adlercreutzia	-0.0463885	0.005083	0.00865258
HOMA-IR	Blood	Diabetes	bacteria.actinobacteria.coriobacteriia.coriobacteriales.coriobacteriaceae.unclassified	-0.0457341	0.00564278	0.00872959
HOMA-IR	Blood	Diabetes	bacteria.bacteroidetes.bacteroidia.bacteroidales.bacteroidaceae.bacteroides	0.014837	1.55024e-06	0.00762837
HOMA-IR	Blood	Diabetes	bacteria.bacteroidetes.bacteroidia.bacteroidales.barnesiellaceae.unclassified	-0.0357013	0.0290215	0.00253092
HOMA-IR	Blood	Diabetes	bacteria.bacteroidetes.bacteroidia.bacteroidales.rikenellaceae.unclassified	-0.0379872	0.0267004	0.00629162
HOMA-IR	Blood	Diabetes	bacteria.cyanobacteria.4c0d-2.ys2.unclassified.unclassified	-0.0993898	1.7945e-05	0.00873353
HOMA-IR	Blood	Diabetes	bacteria.firmicutes.bacilli.lactobacillales.streptococcaceae.lactococcus	0.0509252	0.0328985	0.00295562
HOMA-IR	Blood	Diabetes	bacteria.firmicutes.bacilli.lactobacillales.streptococcaceae.streptococcus	0.0228266	0.0248169	0.00538084
HOMA-IR	Blood	Diabetes	bacteria.firmicutes.clostridia.clostridiales.dehalobacteriaceae.dehalobacterium	-0.0688081	0.000447757	0.00551078
HOMA-IR	Blood	Diabetes	bacteria.firmicutes.clostridia.clostridiales.lachnospiraceae.coprococcus	-0.0385699	1.55202e-07	0.0157385
HOMA-IR	Blood	Diabetes	bacteria.firmicutes.clostridia.clostridiales.lachnospiraceae.lachnospira	-0.0450111	7.89109e-08	0.0174063
HOMA-IR	Blood	Diabetes	bacteria.firmicutes.clostridia.clostridiales.lachnospiraceae.ruminococcus	0.0214306	5.49725e-06	0.00851384
HOMA-IR	Blood	Diabetes	bacteria.firmicutes.clostridia.clostridiales.mogibacteriaceae.unclassified	-0.0594811	1.33444e-05	0.018098
HOMA-IR	Blood	Diabetes	bacteria.firmicutes.clostridia.clostridiales.peptococcaceae.rc4-4	-0.115062	2.95423e-06	0.0110496
HOMA-IR	Blood	Diabetes	bacteria.firmicutes.clostridia.clostridiales.peptococcaceae.unclassified	-0.108833	2.05757e-07	0.0116215
HOMA-IR	Blood	Diabetes	bacteria.firmicutes.clostridia.clostridiales.ruminococcaceae.faecalibacterium	-0.0207757	4.4429e-05	0.00881001
HOMA-IR	Blood	Diabetes	bacteria.firmicutes.clostridia.clostridiales.ruminococcaceae.ruminococcus	-0.0187805	0.0128947	0.00417446
HOMA-IR	Blood	Diabetes	bacteria.firmicutes.clostridia.clostridiales.ruminococcaceae.unclassified	-0.0192517	2.6153e-06	0.0103877
HOMA-IR	Blood	Diabetes	bacteria.firmicutes.clostridia.clostridiales.unclassified.unclassified	-0.0405362	5.79549e-17	0.0339951
HOMA-IR	Blood	Diabetes	bacteria.firmicutes.clostridia.clostridiales.veillonellaceae.acidaminococcus	0.0652602	0.000397546	0.00899633
HOMA-IR	Blood	Diabetes	bacteria.firmicutes.clostridia.clostridiales.veillonellaceae.megasphaera	0.0593445	0.00193505	0.00962471
HOMA-IR	Blood	Diabetes	bacteria.firmicutes.clostridia.clostridiales.veillonellaceae.unclassified	0.0529583	0.0241599	0.00544262
HOMA-IR	Blood	Diabetes	bacteria.firmicutes.clostridia.sha-98.unclassified.unclassified	-0.152134	2.91673e-09	0.015943
HOMA-IR	Blood	Diabetes	bacteria.firmicutes.erysipelotrichi.erysipelotrichales.erysipelotrichaceae.cc_115	-0.0453474	0.0167475	0.00290857
HOMA-IR	Blood	Diabetes	bacteria.firmicutes.erysipelotrichi.erysipelotrichales.erysipelotrichaceae.clostridium	-0.122428	0.0441176	0.00727458
HOMA-IR	Blood	Diabetes	bacteria.proteobacteria.alphaproteobacteria.rf32.unclassified.unclassified	-0.0770013	0.000199721	0.00678199
HOMA-IR	Blood	Diabetes	bacteria.proteobacteria.betaproteobacteria.burkholderiales.alcaligenaceae.sutterella	0.0162969	0.000511476	0.0053195
HOMA-IR	Blood	Diabetes	bacteria.proteobacteria.deltaproteobacteria.desulfovibrionales.desulfovibrionaceae.bilophila	0.0174811	0.00249135	0.00446524
HOMA-IR	Blood	Diabetes	bacteria.tenericutes.mollicutes.rf39.unclassified.unclassified	-0.124348	1.46393e-06	0.011407
HOMA-IR	Blood	Diabetes	bacteria.tenericutes.rf3.ml615j-28.unclassified.unclassified	-0.111344	2.93511e-05	0.00911672
HOMA-IR	Blood	Diabetes	bacteria.verrucomicrobia.verrucomicrobiae.verrucomicrobiales.verrucomicrobiaceae.akkermansia	-0.046464	0.00570887	0.00430451
Homocysteine	Blood	HeartHealth	bacteria.cyanobacteria.chloroplast.streptophyta.unclassified.unclassified	-0.0463006	0.0361053	0.00264474
Homocysteine	Blood	HeartHealth	bacteria.firmicutes.clostridia.clostridiales.ruminococcaceae.oscillospira	-0.0204338	0.000292183	0.00820414
Homocysteine	Blood	HeartHealth	bacteria.firmicutes.erysipelotrichi.erysipelotrichales.erysipelotrichaceae.holdemania	-0.0229834	0.0328221	0.00443031
Homocysteine	Blood	HeartHealth	bacteria.lentisphaerae.lentisphaeria.victivallales.victivallaceae.victivallis	0.0663816	0.0156019	0.00556031
Homocysteine	Blood	HeartHealth	bacteria.proteobacteria.betaproteobacteria.burkholderiales.oxalobacteraceae.oxalobacter	0.0506623	0.0164019	0.00326214
Homocysteine	Blood	HeartHealth	bacteria.proteobacteria.deltaproteobacteria.desulfovibrionales.desulfovibrionaceae.desulfovibrio	0.0461887	0.0149809	0.00289152
IL-6	Blood	Inflammation	bacteria.actinobacteria.coriobacteriia.coriobacteriales.coriobacteriaceae.adlercreutzia	0.0156959	0.0030251	0.00662361
IL-6	Blood	Inflammation	bacteria.actinobacteria.coriobacteriia.coriobacteriales.coriobacteriaceae.unclassified	-0.0420512	0.0428331	0.00712261
IL-6	Blood	Inflammation	bacteria.bacteroidetes.bacteroidia.bacteroidales.bacteroidaceae.bacteroides	0.00769971	0.0120123	0.00299047
IL-6	Blood	Inflammation	bacteria.cyanobacteria.4c0d-2.ys2.unclassified.unclassified	-0.0899953	0.00444246	0.00582936
IL-6	Blood	Inflammation	bacteria.firmicutes.clostridia.clostridiales.lachnospiraceae.lachnospira	-0.0272289	0.00875877	0.00735767
IL-6	Blood	Inflammation	bacteria.firmicutes.clostridia.clostridiales.ruminococcaceae.unclassified	-0.0148531	0.00132939	0.00721262
IL-6	Blood	Inflammation	bacteria.firmicutes.clostridia.clostridiales.unclassified.unclassified	-0.0123605	0.00371357	0.00549714
IL-6	Blood	Inflammation	bacteria.firmicutes.clostridia.sha-98.unclassified.unclassified	-0.0812174	0.00616808	0.00536636
IL-6	Blood	Inflammation	bacteria.firmicutes.erysipelotrichi.erysipelotrichales.erysipelotrichaceae.cc_115	-0.051572	0.04687	0.00340212
IL-6	Blood	Inflammation	bacteria.proteobacteria.deltaproteobacteria.desulfovibrionales.desulfovibrionaceae.bilophila	0.0203347	9.58424e-11	0.0161226
IL-6	Blood	Inflammation	bacteria.tenericutes.mollicutes.rf39.unclassified.unclassified	-0.097932	0.00396094	0.00596787
IL-8	Blood	Inflammation	bacteria.firmicutes.clostridia.clostridiales.ruminococcaceae.faecalibacterium	-0.00195981	0.0322645	0.0034296
IL-8	Blood	Inflammation	bacteria.firmicutes.erysipelotrichi.erysipelotrichales.erysipelotrichaceae.coprobacillus	-0.0076322	0.0466428	0.00480175
Immature granulocytes	Blood	Blood	bacteria.firmicutes.clostridia.clostridiales.lachnospiraceae.ruminococcus	0.631306	0.00172885	0.00656146
Immature granulocytes	Blood	Blood	bacteria.proteobacteria.deltaproteobacteria.desulfovibrionales.desulfovibrionaceae.bilophila	0.375784	0.0470476	0.00291425
Insulin	Blood	Diabetes	bacteria.actinobacteria.actinobacteria.actinomycetales.actinomycetaceae.actinomyces	0.00563542	0.0441931	0.00333512
Insulin	Blood	Diabetes	bacteria.actinobacteria.coriobacteriia.coriobacteriales.coriobacteriaceae.adlercreutzia	-0.0146014	0.00493846	0.00823739
Insulin	Blood	Diabetes	bacteria.actinobacteria.coriobacteriia.coriobacteriales.coriobacteriaceae.unclassified	-0.0185298	0.000418051	0.0126735
Insulin	Blood	Diabetes	bacteria.bacteroidetes.bacteroidia.bacteroidales.bacteroidaceae.bacteroides	0.00490142	3.69437e-06	0.00696607
Insulin	Blood	Diabetes	bacteria.bacteroidetes.bacteroidia.bacteroidales.barnesiellaceae.unclassified	-0.0140369	0.0162025	0.00312945
Insulin	Blood	Diabetes	bacteria.bacteroidetes.bacteroidia.bacteroidales.odoribacteraceae.butyricimonas	-0.012086	0.0429585	0.00229528
Insulin	Blood	Diabetes	bacteria.bacteroidetes.bacteroidia.bacteroidales.rikenellaceae.unclassified	-0.0154412	0.00713637	0.00891264
Insulin	Blood	Diabetes	bacteria.cyanobacteria.4c0d-2.ys2.unclassified.unclassified	-0.0386707	4.99045e-08	0.0125411
Insulin	Blood	Diabetes	bacteria.cyanobacteria.chloroplast.streptophyta.unclassified.unclassified	-0.0154433	0.0477107	0.00264477
Insulin	Blood	Diabetes	bacteria.firmicutes.bacilli.lactobacillales.streptococcaceae.lactococcus	0.01949	0.0114063	0.00393323
Insulin	Blood	Diabetes	bacteria.firmicutes.bacilli.lactobacillales.streptococcaceae.streptococcus	0.00855849	0.00353195	0.00735935
Insulin	Blood	Diabetes	bacteria.firmicutes.clostridia.clostridiales.christensenellaceae.christensenella	-0.0152285	0.0361004	0.00272132
Insulin	Blood	Diabetes	bacteria.firmicutes.clostridia.clostridiales.dehalobacteriaceae.dehalobacterium	-0.0277706	7.75029e-06	0.00777936
Insulin	Blood	Diabetes	bacteria.firmicutes.clostridia.clostridiales.etoh8.unclassified	-0.0242566	0.0209183	0.0045517
Insulin	Blood	Diabetes	bacteria.firmicutes.clostridia.clostridiales.lachnospiraceae.coprococcus	-0.0120786	1.3955e-07	0.0148026
Insulin	Blood	Diabetes	bacteria.firmicutes.clostridia.clostridiales.lachnospiraceae.lachnospira	-0.013515	1.17083e-07	0.0155253
Insulin	Blood	Diabetes	bacteria.firmicutes.clostridia.clostridiales.lachnospiraceae.ruminococcus	0.0072396	4.91924e-06	0.00848071
Insulin	Blood	Diabetes	bacteria.firmicutes.clostridia.clostridiales.mogibacteriaceae.unclassified	-0.0201461	9.60182e-07	0.0202413
Insulin	Blood	Diabetes	bacteria.firmicutes.clostridia.clostridiales.peptococcaceae.rc4-4	-0.0316899	3.85506e-06	0.00922238
Insulin	Blood	Diabetes	bacteria.firmicutes.clostridia.clostridiales.peptococcaceae.unclassified	-0.0401107	6.52597e-10	0.0150166
Insulin	Blood	Diabetes	bacteria.firmicutes.clostridia.clostridiales.ruminococcaceae.faecalibacterium	-0.0066162	5.47764e-05	0.00809745
Insulin	Blood	Diabetes	bacteria.firmicutes.clostridia.clostridiales.ruminococcaceae.ruminococcus	-0.0059885	0.01503	0.0037951
Insulin	Blood	Diabetes	bacteria.firmicutes.clostridia.clostridiales.ruminococcaceae.unclassified	-0.00707246	2.35453e-07	0.0120491
Insulin	Blood	Diabetes	bacteria.firmicutes.clostridia.clostridiales.unclassified.unclassified	-0.0143154	1.15051e-20	0.0389338
Insulin	Blood	Diabetes	bacteria.firmicutes.clostridia.clostridiales.veillonellaceae.acidaminococcus	0.0210708	0.00152473	0.00757532
Insulin	Blood	Diabetes	bacteria.firmicutes.clostridia.clostridiales.veillonellaceae.megasphaera	0.0240415	0.00176837	0.0114431
Insulin	Blood	Diabetes	bacteria.firmicutes.clostridia.clostridiales.veillonellaceae.unclassified	0.0176714	0.0353448	0.00485935
Insulin	Blood	Diabetes	bacteria.firmicutes.clostridia.sha-98.unclassified.unclassified	-0.0482834	2.60864e-11	0.0176978
Insulin	Blood	Diabetes	bacteria.firmicutes.erysipelotrichi.erysipelotrichales.erysipelotrichaceae.cc_115	-0.0145248	0.0186893	0.00266086
Insulin	Blood	Diabetes	bacteria.firmicutes.erysipelotrichi.erysipelotrichales.erysipelotrichaceae.clostridium	-0.0340387	0.0393746	0.0067858
Insulin	Blood	Diabetes	bacteria.firmicutes.erysipelotrichi.erysipelotrichales.erysipelotrichaceae.unclassified	-0.0082477	0.0361705	0.00422128
Insulin	Blood	Diabetes	bacteria.proteobacteria.alphaproteobacteria.rf32.unclassified.unclassified	-0.0292292	5.97472e-06	0.0087671
Insulin	Blood	Diabetes	bacteria.proteobacteria.betaproteobacteria.burkholderiales.alcaligenaceae.sutterella	0.00594657	0.000107323	0.00620847
Insulin	Blood	Diabetes	bacteria.proteobacteria.betaproteobacteria.burkholderiales.oxalobacteraceae.oxalobacter	-0.0180118	0.0442892	0.00310089
Insulin	Blood	Diabetes	bacteria.proteobacteria.deltaproteobacteria.desulfovibrionales.desulfovibrionaceae.bilophila	0.00545183	0.00915456	0.00358212
Insulin	Blood	Diabetes	bacteria.tenericutes.mollicutes.rf39.unclassified.unclassified	-0.0441748	4.69544e-09	0.0147072
Insulin	Blood	Diabetes	bacteria.tenericutes.rf3.ml615j-28.unclassified.unclassified	-0.0403736	2.47081e-07	0.0119953
Insulin	Blood	Diabetes	bacteria.verrucomicrobia.verrucomicrobiae.verrucomicrobiales.verrucomicrobiaceae.akkermansia	-0.0186423	0.00212801	0.00538695
LDL (particle number)	Blood	HeartHealth	bacteria.actinobacteria.coriobacteriia.coriobacteriales.coriobacteriaceae.unclassified	-0.000164412	0.0409086	0.00364892
LDL (particle number)	Blood	HeartHealth	bacteria.bacteroidetes.bacteroidia.bacteroidales.bacteroidaceae.bacteroides	0.000163996	1.78688e-08	0.0121463
LDL (particle number)	Blood	HeartHealth	bacteria.bacteroidetes.bacteroidia.bacteroidales.odoribacteraceae.butyricimonas	-0.000235159	0.0478962	0.00186516
LDL (particle number)	Blood	HeartHealth	bacteria.bacteroidetes.bacteroidia.bacteroidales.rikenellaceae.alistipes	-0.000310063	0.00669769	0.00328079
LDL (particle number)	Blood	HeartHealth	bacteria.bacteroidetes.bacteroidia.bacteroidales.s24-7.unclassified	-0.00029571	0.0162334	0.00269217
LDL (particle number)	Blood	HeartHealth	bacteria.cyanobacteria.4c0d-2.ys2.unclassified.unclassified	-0.000298596	0.00641824	0.00287939
LDL (particle number)	Blood	HeartHealth	bacteria.firmicutes.clostridia.clostridiales.dehalobacteriaceae.dehalobacterium	-0.000445672	1.08469e-05	0.00643977
LDL (particle number)	Blood	HeartHealth	bacteria.firmicutes.clostridia.clostridiales.eubacteriaceae.anaerofustis	-0.000265004	0.0449178	0.00227402
LDL (particle number)	Blood	HeartHealth	bacteria.firmicutes.clostridia.clostridiales.lachnospiraceae.coprococcus	-0.00017005	1.16169e-05	0.00897168
LDL (particle number)	Blood	HeartHealth	bacteria.firmicutes.clostridia.clostridiales.lachnospiraceae.lachnobacterium	-0.000327716	0.0182542	0.0035338
LDL (particle number)	Blood	HeartHealth	bacteria.firmicutes.clostridia.clostridiales.lachnospiraceae.ruminococcus	0.000211937	0.00225741	0.00589
LDL (particle number)	Blood	HeartHealth	bacteria.firmicutes.clostridia.clostridiales.peptococcaceae.unclassified	-0.00022365	0.0387735	0.00169069
LDL (particle number)	Blood	HeartHealth	bacteria.firmicutes.clostridia.clostridiales.ruminococcaceae.ruminococcus	-0.000124337	0.00569851	0.0042806
LDL (particle number)	Blood	HeartHealth	bacteria.firmicutes.clostridia.clostridiales.ruminococcaceae.unclassified	-0.00011683	2.79256e-06	0.00874146
LDL (particle number)	Blood	HeartHealth	bacteria.firmicutes.clostridia.clostridiales.unclassified.unclassified	-0.000134135	6.39901e-08	0.0113527
LDL (particle number)	Blood	HeartHealth	bacteria.firmicutes.clostridia.clostridiales.veillonellaceae.veillonella	-0.000332412	0.00380611	0.00374309
LDL (particle number)	Blood	HeartHealth	bacteria.firmicutes.clostridia.sha-98.unclassified.unclassified	-0.000392409	0.000172173	0.00490792
LDL (particle number)	Blood	HeartHealth	bacteria.proteobacteria.betaproteobacteria.burkholderiales.alcaligenaceae.sutterella	0.000180362	0.000107323	0.00791459
LDL (particle number)	Blood	HeartHealth	bacteria.proteobacteria.deltaproteobacteria.desulfovibrionales.desulfovibrionaceae.bilophila	0.000224057	0.000181532	0.00776798
LDL (particle number)	Blood	HeartHealth	bacteria.proteobacteria.gammaproteobacteria.pasteurellales.pasteurellaceae.haemophilus	-0.000380695	0.000493166	0.00494391
LDL (particle number)	Blood	HeartHealth	bacteria.tenericutes.mollicutes.rf39.unclassified.unclassified	-0.000299712	0.00707239	0.00280741
LDL (particle number)	Blood	HeartHealth	bacteria.tenericutes.rf3.ml615j-28.unclassified.unclassified	-0.000349332	0.00286554	0.00372065
LDL (particle number)	Blood	HeartHealth	bacteria.verrucomicrobia.verrucomicrobiae.verrucomicrobiales.verrucomicrobiaceae.akkermansia	-0.000284564	0.022457	0.00266742
LDL (small particle number)	Blood	HeartHealth	archaea.euryarchaeota.methanobacteria.methanobacteriales.methanobacteriaceae.methanobrevibacter	-0.000416326	0.0255212	0.00276473
LDL (small particle number)	Blood	HeartHealth	bacteria.actinobacteria.actinobacteria.actinomycetales.micrococcaceae.rothia	-0.000476935	0.0406104	0.00325678
LDL (small particle number)	Blood	HeartHealth	bacteria.actinobacteria.coriobacteriia.coriobacteriales.coriobacteriaceae.adlercreutzia	-0.000270846	0.0291882	0.00456227
LDL (small particle number)	Blood	HeartHealth	bacteria.actinobacteria.coriobacteriia.coriobacteriales.coriobacteriaceae.unclassified	-0.000451445	4.57516e-05	0.0125292
LDL (small particle number)	Blood	HeartHealth	bacteria.bacteroidetes.bacteroidia.bacteroidales.bacteroidaceae.bacteroides	0.000279176	4.65278e-13	0.018938
LDL (small particle number)	Blood	HeartHealth	bacteria.bacteroidetes.bacteroidia.bacteroidales.barnesiellaceae.unclassified	-0.000401903	0.0124461	0.0028914
LDL (small particle number)	Blood	HeartHealth	bacteria.bacteroidetes.bacteroidia.bacteroidales.odoribacteraceae.butyricimonas	-0.000521363	0.000768152	0.00482012
LDL (small particle number)	Blood	HeartHealth	bacteria.bacteroidetes.bacteroidia.bacteroidales.rikenellaceae.alistipes	-0.00065123	1.79185e-05	0.00757622
LDL (small particle number)	Blood	HeartHealth	bacteria.bacteroidetes.bacteroidia.bacteroidales.s24-7.unclassified	-0.000578145	0.00085546	0.00521385
LDL (small particle number)	Blood	HeartHealth	bacteria.cyanobacteria.4c0d-2.ys2.unclassified.unclassified	-0.000681892	5.66689e-06	0.00740365
LDL (small particle number)	Blood	HeartHealth	bacteria.firmicutes.bacilli.lactobacillales.carnobacteriaceae.granulicatella	-0.00068876	0.0201054	0.00388592
LDL (small particle number)	Blood	HeartHealth	bacteria.firmicutes.clostridia.clostridiales.christensenellaceae.unclassified	-0.000768554	0.000435163	0.0143442
LDL (small particle number)	Blood	HeartHealth	bacteria.firmicutes.clostridia.clostridiales.clostridiaceae.smb53	-0.000391961	0.0256095	0.00640189
LDL (small particle number)	Blood	HeartHealth	bacteria.firmicutes.clostridia.clostridiales.clostridiaceae.unclassified	-0.000423649	0.0109735	0.00916263
LDL (small particle number)	Blood	HeartHealth	bacteria.firmicutes.clostridia.clostridiales.dehalobacteriaceae.dehalobacterium	-0.000942999	4.37519e-11	0.0140869
LDL (small particle number)	Blood	HeartHealth	bacteria.firmicutes.clostridia.clostridiales.etoh8.unclassified	-0.000648791	0.00434588	0.00544558
LDL (small particle number)	Blood	HeartHealth	bacteria.firmicutes.clostridia.clostridiales.eubacteriaceae.anaerofustis	-0.000578819	0.00056544	0.00542137
LDL (small particle number)	Blood	HeartHealth	bacteria.firmicutes.clostridia.clostridiales.lachnospiraceae.coprococcus	-0.000349404	5.08598e-10	0.0180557
LDL (small particle number)	Blood	HeartHealth	bacteria.firmicutes.clostridia.clostridiales.lachnospiraceae.lachnobacterium	-0.000552822	0.00112124	0.00541323
LDL (small particle number)	Blood	HeartHealth	bacteria.firmicutes.clostridia.clostridiales.lachnospiraceae.ruminococcus	0.000342674	0.000144921	0.00841652
LDL (small particle number)	Blood	HeartHealth	bacteria.firmicutes.clostridia.clostridiales.lachnospiraceae.shuttleworthia	-0.000740341	0.0173646	0.00524863
LDL (small particle number)	Blood	HeartHealth	bacteria.firmicutes.clostridia.clostridiales.mogibacteriaceae.unclassified	-0.000365948	9.37228e-05	0.0117569
LDL (small particle number)	Blood	HeartHealth	bacteria.firmicutes.clostridia.clostridiales.peptococcaceae.rc4-4	-0.000600096	0.0001184	0.00586735
LDL (small particle number)	Blood	HeartHealth	bacteria.firmicutes.clostridia.clostridiales.peptococcaceae.unclassified	-0.000676194	8.908e-07	0.007838
LDL (small particle number)	Blood	HeartHealth	bacteria.firmicutes.clostridia.clostridiales.peptostreptococcaceae.unclassified	-0.000585926	0.000507431	0.00544948
LDL (small particle number)	Blood	HeartHealth	bacteria.firmicutes.clostridia.clostridiales.ruminococcaceae.faecalibacterium	-0.000129251	0.00287304	0.00423613
LDL (small particle number)	Blood	HeartHealth	bacteria.firmicutes.clostridia.clostridiales.ruminococcaceae.ruminococcus	-0.000209163	0.000857525	0.00596041
LDL (small particle number)	Blood	HeartHealth	bacteria.firmicutes.clostridia.clostridiales.ruminococcaceae.unclassified	-0.000259176	2.28345e-13	0.0207274
LDL (small particle number)	Blood	HeartHealth	bacteria.firmicutes.clostridia.clostridiales.unclassified.unclassified	-0.000313634	3.15792e-18	0.0295447
LDL (small particle number)	Blood	HeartHealth	bacteria.firmicutes.clostridia.clostridiales.veillonellaceae.acidaminococcus	0.000567097	0.00152473	0.00575307
LDL (small particle number)	Blood	HeartHealth	bacteria.firmicutes.clostridia.clostridiales.veillonellaceae.megasphaera	0.000551863	0.0125035	0.00503882
LDL (small particle number)	Blood	HeartHealth	bacteria.firmicutes.clostridia.clostridiales.veillonellaceae.veillonella	-0.000427878	0.00760623	0.00330132
LDL (small particle number)	Blood	HeartHealth	bacteria.firmicutes.clostridia.sha-98.unclassified.unclassified	-0.000952006	3.20559e-10	0.0136012
LDL (small particle number)	Blood	HeartHealth	bacteria.firmicutes.erysipelotrichi.erysipelotrichales.erysipelotrichaceae.cc_115	-0.000533348	0.000230368	0.0048704
LDL (small particle number)	Blood	HeartHealth	bacteria.lentisphaerae.lentisphaeria.victivallales.victivallaceae.unclassified	-0.00056577	0.0063733	0.00477688
LDL (small particle number)	Blood	HeartHealth	bacteria.proteobacteria.alphaproteobacteria.rf32.unclassified.unclassified	-0.000618594	3.10695e-05	0.00651607
LDL (small particle number)	Blood	HeartHealth	bacteria.proteobacteria.betaproteobacteria.burkholderiales.alcaligenaceae.sutterella	0.00038001	4.84277e-11	0.0197404
LDL (small particle number)	Blood	HeartHealth	bacteria.proteobacteria.betaproteobacteria.burkholderiales.oxalobacteraceae.oxalobacter	-0.000705873	0.000581437	0.00668321
LDL (small particle number)	Blood	HeartHealth	bacteria.proteobacteria.deltaproteobacteria.desulfovibrionales.desulfovibrionaceae.bilophila	0.000359065	4.26442e-06	0.0108151
LDL (small particle number)	Blood	HeartHealth	bacteria.proteobacteria.deltaproteobacteria.desulfovibrionales.desulfovibrionaceae.desulfovibrio	-0.000460321	0.00753807	0.00354847
LDL (small particle number)	Blood	HeartHealth	bacteria.proteobacteria.gammaproteobacteria.pasteurellales.pasteurellaceae.haemophilus	-0.000468169	0.00213817	0.00396464
LDL (small particle number)	Blood	HeartHealth	bacteria.tenericutes.mollicutes.rf39.unclassified.unclassified	-0.00074639	1.49033e-06	0.00849201
LDL (small particle number)	Blood	HeartHealth	bacteria.tenericutes.rf3.ml615j-28.unclassified.unclassified	-0.00100241	4.37512e-09	0.0138265
LDL (small particle number)	Blood	HeartHealth	bacteria.verrucomicrobia.verrucomicrobiae.verrucomicrobiales.verrucomicrobiaceae.akkermansia	-0.000534672	0.000870653	0.00519499
LDL (particle size)	Blood	HeartHealth	archaea.euryarchaeota.methanobacteria.methanobacteriales.methanobacteriaceae.methanobrevibacter	0.379882	0.00136058	0.00605717
LDL (particle size)	Blood	HeartHealth	bacteria.actinobacteria.coriobacteriia.coriobacteriales.coriobacteriaceae.adlercreutzia	0.172167	0.0348011	0.00516754
LDL (particle size)	Blood	HeartHealth	bacteria.actinobacteria.coriobacteriia.coriobacteriales.coriobacteriaceae.unclassified	0.336511	5.55661e-06	0.0191194
LDL (particle size)	Blood	HeartHealth	bacteria.bacteroidetes.bacteroidia.bacteroidales.bacteroidaceae.bacteroides	-0.130558	3.69437e-06	0.0104584
LDL (particle size)	Blood	HeartHealth	bacteria.bacteroidetes.bacteroidia.bacteroidales.barnesiellaceae.unclassified	0.355223	0.00144895	0.00562768
LDL (particle size)	Blood	HeartHealth	bacteria.bacteroidetes.bacteroidia.bacteroidales.odoribacteraceae.butyricimonas	0.357993	0.000768152	0.00571598
LDL (particle size)	Blood	HeartHealth	bacteria.bacteroidetes.bacteroidia.bacteroidales.rikenellaceae.alistipes	0.419943	5.27778e-05	0.00798284
LDL (particle size)	Blood	HeartHealth	bacteria.bacteroidetes.bacteroidia.bacteroidales.s24-7.unclassified	0.269584	0.0222301	0.00311682
LDL (particle size)	Blood	HeartHealth	bacteria.cyanobacteria.4c0d-2.ys2.unclassified.unclassified	0.435711	1.46281e-05	0.00812023
LDL (particle size)	Blood	HeartHealth	bacteria.cyanobacteria.chloroplast.streptophyta.unclassified.unclassified	0.372383	0.000693023	0.00613151
LDL (particle size)	Blood	HeartHealth	bacteria.firmicutes.clostridia.clostridiales.christensenellaceae.unclassified	0.504282	9.03016e-05	0.0192423
LDL (particle size)	Blood	HeartHealth	bacteria.firmicutes.clostridia.clostridiales.clostridiaceae.unclassified	0.359596	0.000633142	0.0174134
LDL (particle size)	Blood	HeartHealth	bacteria.firmicutes.clostridia.clostridiales.dehalobacteriaceae.dehalobacterium	0.615038	7.41214e-11	0.0161135
LDL (particle size)	Blood	HeartHealth	bacteria.firmicutes.clostridia.clostridiales.etoh8.unclassified	0.364318	0.0193945	0.00490923
LDL (particle size)	Blood	HeartHealth	bacteria.firmicutes.clostridia.clostridiales.eubacteriaceae.anaerofustis	0.300394	0.0118822	0.00390261
LDL (particle size)	Blood	HeartHealth	bacteria.firmicutes.clostridia.clostridiales.lachnospiraceae.coprococcus	0.119674	0.00169289	0.00605075
LDL (particle size)	Blood	HeartHealth	bacteria.firmicutes.clostridia.clostridiales.lachnospiraceae.ruminococcus	-0.271682	5.91424e-05	0.0126218
LDL (particle size)	Blood	HeartHealth	bacteria.firmicutes.clostridia.clostridiales.lachnospiraceae.shuttleworthia	0.534797	0.0173646	0.00844094
LDL (particle size)	Blood	HeartHealth	bacteria.firmicutes.clostridia.clostridiales.mogibacteriaceae.unclassified	0.192246	0.0018209	0.00909999
LDL (particle size)	Blood	HeartHealth	bacteria.firmicutes.clostridia.clostridiales.peptococcaceae.rc4-4	0.475564	2.95423e-06	0.00973929
LDL (particle size)	Blood	HeartHealth	bacteria.firmicutes.clostridia.clostridiales.peptococcaceae.unclassified	0.461018	8.68551e-07	0.00945005
LDL (particle size)	Blood	HeartHealth	bacteria.firmicutes.clostridia.clostridiales.ruminococcaceae.faecalibacterium	0.102739	0.000319992	0.00707593
LDL (particle size)	Blood	HeartHealth	bacteria.firmicutes.clostridia.clostridiales.ruminococcaceae.ruminococcus	0.108346	0.0116748	0.00444033
LDL (particle size)	Blood	HeartHealth	bacteria.firmicutes.clostridia.clostridiales.ruminococcaceae.unclassified	0.151687	1.34945e-10	0.0196075
LDL (particle size)	Blood	HeartHealth	bacteria.firmicutes.clostridia.clostridiales.unclassified.unclassified	0.169618	4.56089e-12	0.0223665
LDL (particle size)	Blood	HeartHealth	bacteria.firmicutes.clostridia.clostridiales.veillonellaceae.acidaminococcus	-0.348757	0.00841974	0.00508024
LDL (particle size)	Blood	HeartHealth	bacteria.firmicutes.clostridia.clostridiales.veillonellaceae.megasphaera	-0.401548	0.0125035	0.00601752
LDL (particle size)	Blood	HeartHealth	bacteria.firmicutes.clostridia.clostridiales.veillonellaceae.phascolarctobacterium	0.304582	0.0400127	0.00398322
LDL (particle size)	Blood	HeartHealth	bacteria.firmicutes.clostridia.sha-98.unclassified.unclassified	0.619387	2.97337e-10	0.0159068
LDL (particle size)	Blood	HeartHealth	bacteria.firmicutes.erysipelotrichi.erysipelotrichales.erysipelotrichaceae.cc_115	0.466844	1.63848e-06	0.00961231
LDL (particle size)	Blood	HeartHealth	bacteria.lentisphaerae.lentisphaeria.victivallales.victivallaceae.unclassified	0.395925	0.00389548	0.00632889
LDL (particle size)	Blood	HeartHealth	bacteria.lentisphaerae.lentisphaeria.victivallales.victivallaceae.victivallis	0.432871	0.027701	0.00651327
LDL (particle size)	Blood	HeartHealth	bacteria.proteobacteria.alphaproteobacteria.rf32.unclassified.unclassified	0.32142	0.0016954	0.00458637
LDL (particle size)	Blood	HeartHealth	bacteria.proteobacteria.betaproteobacteria.burkholderiales.alcaligenaceae.sutterella	-0.221531	1.84492e-07	0.0158621
LDL (particle size)	Blood	HeartHealth	bacteria.proteobacteria.betaproteobacteria.burkholderiales.oxalobacteraceae.oxalobacter	0.493249	0.000318827	0.00927856
LDL (particle size)	Blood	HeartHealth	bacteria.proteobacteria.deltaproteobacteria.desulfovibrionales.desulfovibrionaceae.bilophila	-0.152564	0.0125931	0.00477121
LDL (particle size)	Blood	HeartHealth	bacteria.proteobacteria.deltaproteobacteria.desulfovibrionales.desulfovibrionaceae.desulfovibrio	0.361273	0.00174779	0.00572167
LDL (particle size)	Blood	HeartHealth	bacteria.tenericutes.mollicutes.rf39.unclassified.unclassified	0.571769	2.37768e-08	0.0135457
LDL (particle size)	Blood	HeartHealth	bacteria.tenericutes.rf3.ml615j-28.unclassified.unclassified	0.62752	6.92259e-09	0.0156224
LDL (particle size)	Blood	HeartHealth	bacteria.verrucomicrobia.verrucomicrobiae.verrucomicrobiales.verrucomicrobiaceae.akkermansia	0.32482	0.00398979	0.00465537
LDL	Blood	HeartHealth	bacteria.bacteroidetes.bacteroidia.bacteroidales.bacteroidaceae.bacteroides	0.00120874	0.00390856	0.00363511
LDL	Blood	HeartHealth	bacteria.firmicutes.erysipelotrichi.erysipelotrichales.erysipelotrichaceae.unclassified	0.00182469	0.0361705	0.00353054
Lead	Blood	Blood	bacteria.bacteroidetes.bacteroidia.bacteroidales.bacteroidaceae.bacteroides	-0.0432082	0.0140358	0.00348819
Lead	Blood	Blood	bacteria.cyanobacteria.4c0d-2.ys2.unclassified.unclassified	0.117279	0.0449905	0.00222205
Lead	Blood	Blood	bacteria.firmicutes.bacilli.lactobacillales.enterococcaceae.enterococcus	0.202565	0.0208705	0.00653309
Lead	Blood	Blood	bacteria.firmicutes.clostridia.clostridiales.clostridiaceae.smb53	0.112454	0.0148417	0.00898085
Lead	Blood	Blood	bacteria.firmicutes.clostridia.clostridiales.lachnospiraceae.ruminococcus	0.0758185	0.00980675	0.00505706
Lead	Blood	Blood	bacteria.firmicutes.clostridia.clostridiales.mogibacteriaceae.unclassified	0.0814256	0.00379579	0.00715321
Lead	Blood	Blood	bacteria.proteobacteria.deltaproteobacteria.desulfovibrionales.desulfovibrionaceae.desulfovibrio	0.144437	0.024969	0.00344347
Linoleic acid	Blood	Nutrition	bacteria.bacteroidetes.bacteroidia.bacteroidales.bacteroidaceae.bacteroides	-0.0147606	0.0115699	0.00351691
Linoleic acid	Blood	Nutrition	bacteria.bacteroidetes.bacteroidia.bacteroidales.porphyromonadaceae.parabacteroides	-0.0288308	0.0258362	0.00583313
Linoleic acid	Blood	Nutrition	bacteria.bacteroidetes.bacteroidia.bacteroidales.rikenellaceae.alistipes	0.0475642	0.0297585	0.00270336
Linoleic acid	Blood	Nutrition	bacteria.firmicutes.bacilli.turicibacterales.turicibacteraceae.turicibacter	0.0765887	0.00361649	0.00573523
Linoleic acid	Blood	Nutrition	bacteria.firmicutes.clostridia.clostridiales.dehalobacteriaceae.dehalobacterium	0.0509466	0.00927007	0.00303413
Linoleic acid	Blood	Nutrition	bacteria.firmicutes.clostridia.clostridiales.lachnospiraceae.coprococcus	0.0198491	0.00758895	0.00450424
Linoleic acid	Blood	Nutrition	bacteria.firmicutes.clostridia.clostridiales.lachnospiraceae.lachnospira	0.0252894	0.00162658	0.00642032
Linoleic acid	Blood	Nutrition	bacteria.firmicutes.clostridia.clostridiales.lachnospiraceae.ruminococcus	-0.0674822	1.08576e-07	0.0208902
Linoleic acid	Blood	Nutrition	bacteria.firmicutes.clostridia.clostridiales.lachnospiraceae.shuttleworthia	0.0888579	0.0332613	0.00654724
Linoleic acid	Blood	Nutrition	bacteria.firmicutes.clostridia.clostridiales.peptococcaceae.rc4-4	0.0627718	0.00198248	0.0045901
Linoleic acid	Blood	Nutrition	bacteria.firmicutes.clostridia.clostridiales.peptococcaceae.unclassified	0.0466039	0.0171735	0.00258762
Linoleic acid	Blood	Nutrition	bacteria.firmicutes.clostridia.clostridiales.peptostreptococcaceae.clostridium	0.0668013	0.0314081	0.00406219
Linoleic acid	Blood	Nutrition	bacteria.firmicutes.clostridia.clostridiales.peptostreptococcaceae.unclassified	0.0475936	0.0435388	0.00250133
Linoleic acid	Blood	Nutrition	bacteria.firmicutes.clostridia.clostridiales.ruminococcaceae.faecalibacterium	0.0196211	0.0003221	0.00689837
Linoleic acid	Blood	Nutrition	bacteria.firmicutes.clostridia.clostridiales.ruminococcaceae.unclassified	0.0193337	2.8729e-05	0.00869728
Linoleic acid	Blood	Nutrition	bacteria.firmicutes.clostridia.clostridiales.unclassified.unclassified	0.026374	1.58118e-08	0.0147297
Linoleic acid	Blood	Nutrition	bacteria.firmicutes.clostridia.clostridiales.veillonellaceae.megasphaera	-0.0770266	0.0208333	0.00529172
Linoleic acid	Blood	Nutrition	bacteria.firmicutes.clostridia.sha-98.unclassified.unclassified	0.0600995	0.00187463	0.00415289
Linoleic acid	Blood	Nutrition	bacteria.firmicutes.erysipelotrichi.erysipelotrichales.erysipelotrichaceae.cc_115	0.0516601	0.0100114	0.0031743
Linoleic acid	Blood	Nutrition	bacteria.proteobacteria.betaproteobacteria.burkholderiales.alcaligenaceae.sutterella	-0.0338213	0.000127584	0.00947473
Linoleic acid	Blood	Nutrition	bacteria.proteobacteria.deltaproteobacteria.desulfovibrionales.desulfovibrionaceae.bilophila	-0.0508539	4.26442e-06	0.0142283
Linoleic acid	Blood	Nutrition	bacteria.proteobacteria.gammaproteobacteria.pasteurellales.pasteurellaceae.aggregatibacter	0.108032	0.0458834	0.00975809
Linoleic acid	Blood	Nutrition	bacteria.proteobacteria.gammaproteobacteria.pasteurellales.pasteurellaceae.haemophilus	0.0490348	0.0265057	0.00286165
Linoleic acid	Blood	Nutrition	bacteria.tenericutes.mollicutes.rf39.unclassified.unclassified	0.113773	7.49943e-09	0.0143332
Linoleic acid	Blood	Nutrition	bacteria.tenericutes.rf3.ml615j-28.unclassified.unclassified	0.0642796	0.00274148	0.00458673
Linoleic acid	Blood	Nutrition	bacteria.verrucomicrobia.verrucomicrobiae.verrucomicrobiales.verrucomicrobiaceae.akkermansia	0.0698861	0.00175144	0.00551738
LPIR-score	Blood	Diabetes	archaea.euryarchaeota.methanobacteria.methanobacteriales.methanobacteriaceae.methanobrevibacter	-0.00933703	0.00578097	0.00464325
LPIR-score	Blood	Diabetes	bacteria.actinobacteria.actinobacteria.actinomycetales.micrococcaceae.rothia	-0.00995659	0.0208362	0.00482449
LPIR-score	Blood	Diabetes	bacteria.actinobacteria.coriobacteriia.coriobacteriales.coriobacteriaceae.adlercreutzia	-0.00555699	0.0160734	0.00672573
LPIR-score	Blood	Diabetes	bacteria.actinobacteria.coriobacteriia.coriobacteriales.coriobacteriaceae.unclassified	-0.0098602	5.76632e-06	0.019564
LPIR-score	Blood	Diabetes	bacteria.bacteroidetes.bacteroidia.bacteroidales.bacteroidaceae.bacteroides	0.00462238	6.62266e-10	0.0178801
LPIR-score	Blood	Diabetes	bacteria.bacteroidetes.bacteroidia.bacteroidales.barnesiellaceae.unclassified	-0.00872666	0.00419086	0.0044749
LPIR-score	Blood	Diabetes	bacteria.bacteroidetes.bacteroidia.bacteroidales.odoribacteraceae.butyricimonas	-0.0107131	0.000399878	0.00666188
LPIR-score	Blood	Diabetes	bacteria.bacteroidetes.bacteroidia.bacteroidales.rikenellaceae.alistipes	-0.0111421	6.09437e-05	0.00738892
LPIR-score	Blood	Diabetes	bacteria.bacteroidetes.bacteroidia.bacteroidales.rikenellaceae.unclassified	-0.00534046	0.0359701	0.00579606
LPIR-score	Blood	Diabetes	bacteria.bacteroidetes.bacteroidia.bacteroidales.s24-7.unclassified	-0.00742932	0.0254957	0.00300403
LPIR-score	Blood	Diabetes	bacteria.cyanobacteria.4c0d-2.ys2.unclassified.unclassified	-0.01452	2.97746e-07	0.0112485
LPIR-score	Blood	Diabetes	bacteria.cyanobacteria.chloroplast.streptophyta.unclassified.unclassified	-0.0139797	2.21271e-06	0.0109242
LPIR-score	Blood	Diabetes	bacteria.firmicutes.bacilli.turicibacterales.turicibacteraceae.turicibacter	-0.00905236	0.0100946	0.00412072
LPIR-score	Blood	Diabetes	bacteria.firmicutes.clostridia.clostridiales.christensenellaceae.unclassified	-0.0152238	0.000176364	0.0198506
LPIR-score	Blood	Diabetes	bacteria.firmicutes.clostridia.clostridiales.clostridiaceae.unclassified	-0.00966301	0.00222733	0.0152461
LPIR-score	Blood	Diabetes	bacteria.firmicutes.clostridia.clostridiales.dehalobacteriaceae.dehalobacterium	-0.0195916	2.16773e-13	0.0206522
LPIR-score	Blood	Diabetes	bacteria.firmicutes.clostridia.clostridiales.etoh8.unclassified	-0.0123122	0.00414503	0.00681315
LPIR-score	Blood	Diabetes	bacteria.firmicutes.clostridia.clostridiales.eubacteriaceae.anaerofustis	-0.00852548	0.0109622	0.00403809
LPIR-score	Blood	Diabetes	bacteria.firmicutes.clostridia.clostridiales.lachnospiraceae.coprococcus	-0.00635516	2.54767e-09	0.0205891
LPIR-score	Blood	Diabetes	bacteria.firmicutes.clostridia.clostridiales.lachnospiraceae.lachnobacterium	-0.0108259	0.00103605	0.00684239
LPIR-score	Blood	Diabetes	bacteria.firmicutes.clostridia.clostridiales.lachnospiraceae.lachnospira	-0.00284905	0.0198757	0.00389856
LPIR-score	Blood	Diabetes	bacteria.firmicutes.clostridia.clostridiales.lachnospiraceae.ruminococcus	0.00917094	1.84518e-07	0.0192614
LPIR-score	Blood	Diabetes	bacteria.firmicutes.clostridia.clostridiales.mogibacteriaceae.unclassified	-0.00775406	4.61483e-06	0.0180364
LPIR-score	Blood	Diabetes	bacteria.firmicutes.clostridia.clostridiales.peptococcaceae.rc4-4	-0.0144804	7.36352e-07	0.0114096
LPIR-score	Blood	Diabetes	bacteria.firmicutes.clostridia.clostridiales.peptococcaceae.unclassified	-0.0148181	1.91672e-08	0.0124934
LPIR-score	Blood	Diabetes	bacteria.firmicutes.clostridia.clostridiales.peptostreptococcaceae.unclassified	-0.0117478	0.000234621	0.00744638
LPIR-score	Blood	Diabetes	bacteria.firmicutes.clostridia.clostridiales.ruminococcaceae.faecalibacterium	-0.0033491	3.18901e-05	0.00959788
LPIR-score	Blood	Diabetes	bacteria.firmicutes.clostridia.clostridiales.ruminococcaceae.ruminococcus	-0.00345409	0.00348905	0.0057098
LPIR-score	Blood	Diabetes	bacteria.firmicutes.clostridia.clostridiales.ruminococcaceae.unclassified	-0.00511599	3.18808e-14	0.0277203
LPIR-score	Blood	Diabetes	bacteria.firmicutes.clostridia.clostridiales.unclassified.unclassified	-0.00782649	3.03777e-29	0.0575637
LPIR-score	Blood	Diabetes	bacteria.firmicutes.clostridia.clostridiales.veillonellaceae.acidaminococcus	0.0118767	0.000481129	0.00808019
LPIR-score	Blood	Diabetes	bacteria.firmicutes.clostridia.clostridiales.veillonellaceae.megamonas	0.014842	0.0153106	0.0109476
LPIR-score	Blood	Diabetes	bacteria.firmicutes.clostridia.clostridiales.veillonellaceae.megasphaera	0.0160886	0.000188534	0.0136932
LPIR-score	Blood	Diabetes	bacteria.firmicutes.clostridia.clostridiales.veillonellaceae.phascolarctobacterium	-0.00812552	0.0400127	0.00377651
LPIR-score	Blood	Diabetes	bacteria.firmicutes.clostridia.clostridiales.veillonellaceae.veillonella	-0.0105346	0.000455847	0.0065664
LPIR-score	Blood	Diabetes	bacteria.firmicutes.clostridia.sha-98.unclassified.unclassified	-0.0238844	5.00839e-17	0.0285138
LPIR-score	Blood	Diabetes	bacteria.firmicutes.erysipelotrichi.erysipelotrichales.erysipelotrichaceae.cc_115	-0.0145457	6.7403e-08	0.0119695
LPIR-score	Blood	Diabetes	bacteria.firmicutes.erysipelotrichi.erysipelotrichales.erysipelotrichaceae.clostridium	-0.0151811	0.0165887	0.00919818
LPIR-score	Blood	Diabetes	bacteria.lentisphaerae.lentisphaeria.victivallales.victivallaceae.unclassified	-0.00985361	0.0112151	0.0049319
LPIR-score	Blood	Diabetes	bacteria.lentisphaerae.lentisphaeria.victivallales.victivallaceae.victivallis	-0.0115683	0.0483133	0.0057557
LPIR-score	Blood	Diabetes	bacteria.proteobacteria.alphaproteobacteria.rf32.unclassified.unclassified	-0.00980347	0.000462342	0.0054845
LPIR-score	Blood	Diabetes	bacteria.proteobacteria.betaproteobacteria.burkholderiales.alcaligenaceae.sutterella	0.00724559	6.27569e-11	0.0234939
LPIR-score	Blood	Diabetes	bacteria.proteobacteria.betaproteobacteria.burkholderiales.oxalobacteraceae.oxalobacter	-0.0167393	2.42038e-05	0.0126059
LPIR-score	Blood	Diabetes	bacteria.proteobacteria.deltaproteobacteria.desulfovibrionales.desulfovibrionaceae.bilophila	0.00613718	5.10046e-05	0.0105003
LPIR-score	Blood	Diabetes	bacteria.proteobacteria.deltaproteobacteria.desulfovibrionales.desulfovibrionaceae.desulfovibrio	-0.0111073	0.000715105	0.00683515
LPIR-score	Blood	Diabetes	bacteria.proteobacteria.gammaproteobacteria.pasteurellales.pasteurellaceae.actinobacillus	-0.0157761	0.0317206	0.00971213
LPIR-score	Blood	Diabetes	bacteria.proteobacteria.gammaproteobacteria.pasteurellales.pasteurellaceae.aggregatibacter	-0.0212131	0.00691163	0.0155279
LPIR-score	Blood	Diabetes	bacteria.proteobacteria.gammaproteobacteria.pasteurellales.pasteurellaceae.haemophilus	-0.0123677	1.04856e-05	0.00906313
LPIR-score	Blood	Diabetes	bacteria.tenericutes.mollicutes.rf39.unclassified.unclassified	-0.0225583	1.48598e-13	0.0247144
LPIR-score	Blood	Diabetes	bacteria.tenericutes.rf3.ml615j-28.unclassified.unclassified	-0.0228661	1.23894e-12	0.0242112
LPIR-score	Blood	Diabetes	bacteria.verrucomicrobia.verrucomicrobiae.verrucomicrobiales.verrucomicrobiaceae.akkermansia	-0.0123037	9.01764e-05	0.00901748
Lymphocytes %	Blood	Blood	bacteria.actinobacteria.coriobacteriia.coriobacteriales.coriobacteriaceae.adlercreutzia	0.0101654	0.0291882	0.00440279
Lymphocytes %	Blood	Blood	bacteria.actinobacteria.coriobacteriia.coriobacteriales.coriobacteriaceae.unclassified	0.0114679	0.00605485	0.00599182
Lymphocytes %	Blood	Blood	bacteria.cyanobacteria.4c0d-2.ys2.unclassified.unclassified	0.0146818	0.0194565	0.00218364
Lymphocytes %	Blood	Blood	bacteria.firmicutes.clostridia.clostridiales.dehalobacteriaceae.dehalobacterium	0.0137819	0.0249448	0.00194481
Lymphocytes %	Blood	Blood	bacteria.firmicutes.clostridia.clostridiales.lachnospiraceae.coprococcus	0.00798271	0.000143782	0.0067137
Lymphocytes %	Blood	Blood	bacteria.firmicutes.clostridia.clostridiales.lachnospiraceae.ruminococcus	-0.0116403	0.00329671	0.0056785
Lymphocytes %	Blood	Blood	bacteria.firmicutes.clostridia.clostridiales.mogibacteriaceae.mogibacterium	-0.0340279	0.0499604	0.00746452
Lymphocytes %	Blood	Blood	bacteria.firmicutes.clostridia.clostridiales.unclassified.unclassified	0.00302413	0.0403315	0.00187703
Lymphocytes %	Blood	Blood	bacteria.firmicutes.clostridia.sha-98.unclassified.unclassified	0.0161552	0.00719671	0.00265174
Lymphocytes %	Blood	Blood	bacteria.proteobacteria.betaproteobacteria.burkholderiales.alcaligenaceae.sutterella	-0.00751136	0.0101511	0.00404402
Lymphocytes %	Blood	Blood	bacteria.tenericutes.mollicutes.rf39.unclassified.unclassified	0.0152405	0.0147344	0.00228859
Lymphocytes %	Blood	Blood	bacteria.tenericutes.rf3.ml615j-28.unclassified.unclassified	0.0145095	0.0321782	0.00207271
Magnesium	Blood	Nutrition	archaea.euryarchaeota.methanobacteria.methanobacteriales.methanobacteriaceae.methanobrevibacter	0.930068	0.0255212	0.00344438
Magnesium	Blood	Nutrition	bacteria.bacteroidetes.bacteroidia.bacteroidales.bacteroidaceae.bacteroides	-0.260483	0.00943468	0.00387835
Magnesium	Blood	Nutrition	bacteria.firmicutes.clostridia.clostridiales.ruminococcaceae.ruminococcus	0.480386	0.000199019	0.00856794
Magnesium	Blood	Nutrition	bacteria.firmicutes.clostridia.clostridiales.unclassified.unclassified	0.242645	0.00273613	0.00459124
Magnesium	Blood	Nutrition	bacteria.proteobacteria.deltaproteobacteria.desulfovibrionales.desulfovibrionaceae.bilophila	-0.444752	0.0327125	0.00378336
MCHC	Blood	Blood	bacteria.actinobacteria.actinobacteria.actinomycetales.actinomycetaceae.actinomyces	-0.115028	0.00671604	0.00710805
MCHC	Blood	Blood	bacteria.actinobacteria.actinobacteria.actinomycetales.micrococcaceae.rothia	-0.21238	0.00155483	0.00617421
MCHC	Blood	Blood	bacteria.bacteroidetes.bacteroidia.bacteroidales.bacteroidaceae.bacteroides	0.0401082	0.00870946	0.00310698
MCHC	Blood	Blood	bacteria.bacteroidetes.bacteroidia.bacteroidales.s24-7.unclassified	-0.148229	0.0110079	0.00311357
MCHC	Blood	Blood	bacteria.cyanobacteria.4c0d-2.ys2.unclassified.unclassified	-0.138174	0.00710022	0.00276895
MCHC	Blood	Blood	bacteria.firmicutes.bacilli.bacillales.staphylococcaceae.staphylococcus	0.307379	0.013649	0.0105176
MCHC	Blood	Blood	bacteria.firmicutes.bacilli.lactobacillales.carnobacteriaceae.granulicatella	-0.207147	0.0201054	0.00357163
MCHC	Blood	Blood	bacteria.firmicutes.clostridia.clostridiales.clostridiaceae.smb53	-0.114537	0.0256095	0.00600374
MCHC	Blood	Blood	bacteria.firmicutes.clostridia.clostridiales.lachnospiraceae.shuttleworthia	-0.234105	0.0124957	0.00612328
MCHC	Blood	Blood	bacteria.firmicutes.clostridia.clostridiales.peptostreptococcaceae.unclassified	-0.154564	0.0124322	0.00305944
MCHC	Blood	Blood	bacteria.firmicutes.clostridia.clostridiales.ruminococcaceae.oscillospira	0.0458913	0.0104205	0.00488588
MCHC	Blood	Blood	bacteria.firmicutes.clostridia.clostridiales.veillonellaceae.veillonella	-0.193785	0.000455847	0.00543264
MCHC	Blood	Blood	bacteria.firmicutes.erysipelotrichi.erysipelotrichales.erysipelotrichaceae.holdemania	0.0703242	0.0204393	0.00491657
MCHC	Blood	Blood	bacteria.proteobacteria.betaproteobacteria.burkholderiales.alcaligenaceae.sutterella	0.0618954	0.0101511	0.00402701
MCHC	Blood	Blood	bacteria.proteobacteria.deltaproteobacteria.desulfovibrionales.desulfovibrionaceae.bilophila	0.0775415	0.0125931	0.00414706
MCV	Blood	Blood	bacteria.bacteroidetes.bacteroidia.bacteroidales.barnesiellaceae.unclassified	0.0225289	0.0388622	0.00204524
MCV	Blood	Blood	bacteria.cyanobacteria.4c0d-2.ys2.unclassified.unclassified	0.0261022	0.0105629	0.00255412
MCV	Blood	Blood	bacteria.firmicutes.clostridia.clostridiales.lachnospiraceae.coprococcus	0.0123305	0.00033524	0.0061418
MCV	Blood	Blood	bacteria.firmicutes.clostridia.clostridiales.lachnospiraceae.shuttleworthia	0.042989	0.0173646	0.00485122
MCV	Blood	Blood	bacteria.firmicutes.clostridia.clostridiales.peptococcaceae.rc4-4	0.0269847	0.010437	0.00278108
MCV	Blood	Blood	bacteria.firmicutes.clostridia.clostridiales.peptococcaceae.unclassified	0.0274916	0.00481977	0.00297979
MCV	Blood	Blood	bacteria.firmicutes.clostridia.clostridiales.unclassified.unclassified	0.00776116	0.000725473	0.00475185
MCV	Blood	Blood	bacteria.firmicutes.clostridia.clostridiales.veillonellaceae.dialister	-0.0381557	0.000412083	0.0056748
MCV	Blood	Blood	bacteria.firmicutes.clostridia.clostridiales.veillonellaceae.phascolarctobacterium	0.0346482	0.00683004	0.00478708
MCV	Blood	Blood	bacteria.lentisphaerae.lentisphaeria.victivallales.victivallaceae.victivallis	0.0514446	0.00408331	0.00775609
MCV	Blood	Blood	bacteria.proteobacteria.alphaproteobacteria.rf32.unclassified.unclassified	0.0257169	0.0117877	0.00258313
MCV	Blood	Blood	bacteria.tenericutes.mollicutes.rf39.unclassified.unclassified	0.0222308	0.0339276	0.00182635
MCV	Blood	Blood	bacteria.tenericutes.rf3.ml615j-28.unclassified.unclassified	0.0287924	0.00885144	0.00295701
Mercury	Blood	Nutrition	bacteria.actinobacteria.coriobacteriia.coriobacteriales.coriobacteriaceae.adlercreutzia	0.0216273	0.0348011	0.00381883
Mercury	Blood	Nutrition	bacteria.bacteroidetes.bacteroidia.bacteroidales.paraprevotellaceae.paraprevotella	0.043705	0.0408455	0.0039376
Mercury	Blood	Nutrition	bacteria.bacteroidetes.bacteroidia.bacteroidales.s24-7.unclassified	0.032063	0.0463097	0.00195314
Mercury	Blood	Nutrition	bacteria.cyanobacteria.4c0d-2.ys2.unclassified.unclassified	0.0350774	0.0157647	0.00236349
Mercury	Blood	Nutrition	bacteria.firmicutes.clostridia.clostridiales.lachnospiraceae.anaerostipes	0.0367434	0.00128122	0.0137158
Mercury	Blood	Nutrition	bacteria.firmicutes.clostridia.clostridiales.lachnospiraceae.coprococcus	0.0161474	0.000516615	0.00549358
Mercury	Blood	Nutrition	bacteria.firmicutes.clostridia.clostridiales.lachnospiraceae.lachnospira	0.0285652	1.4428e-09	0.0157688
Mercury	Blood	Nutrition	bacteria.firmicutes.clostridia.clostridiales.lachnospiraceae.shuttleworthia	0.0607852	0.0124957	0.00610386
Mercury	Blood	Nutrition	bacteria.firmicutes.clostridia.clostridiales.peptococcaceae.unclassified	0.0396221	0.00638469	0.00290292
Mercury	Blood	Nutrition	bacteria.firmicutes.clostridia.clostridiales.peptostreptococcaceae.unclassified	0.0474352	0.0104616	0.00338165
Mercury	Blood	Nutrition	bacteria.firmicutes.clostridia.clostridiales.ruminococcaceae.anaerotruncus	-0.0715625	0.00774923	0.0135117
Mercury	Blood	Nutrition	bacteria.firmicutes.clostridia.clostridiales.ruminococcaceae.faecalibacterium	0.00903424	0.0289183	0.00243867
Mercury	Blood	Nutrition	bacteria.firmicutes.clostridia.clostridiales.veillonellaceae.acidaminococcus	-0.0603616	0.00920378	0.00486475
Mercury	Blood	Nutrition	bacteria.firmicutes.clostridia.clostridiales.veillonellaceae.dialister	-0.0465145	0.00748454	0.00406724
Mercury	Blood	Nutrition	bacteria.firmicutes.clostridia.clostridiales.veillonellaceae.phascolarctobacterium	0.0579279	0.0125802	0.00476644
Mercury	Blood	Nutrition	bacteria.firmicutes.clostridia.clostridiales.veillonellaceae.veillonella	0.0368775	0.0373248	0.00230356
Mercury	Blood	Nutrition	bacteria.firmicutes.erysipelotrichi.erysipelotrichales.erysipelotrichaceae.unclassified	0.0210055	0.00488899	0.00526803
Mercury	Blood	Nutrition	bacteria.proteobacteria.alphaproteobacteria.rf32.unclassified.unclassified	0.0304447	0.0477957	0.00175423
Mercury	Blood	Nutrition	bacteria.tenericutes.mollicutes.rf39.unclassified.unclassified	0.0296926	0.0435476	0.00169614
Methylmalonic acid	Blood	Nutrition	archaea.euryarchaeota.methanobacteria.methanobacteriales.methanobacteriaceae.methanobrevibacter	0.00196926	0.00267248	0.00468231
Methylmalonic acid	Blood	Nutrition	bacteria.actinobacteria.coriobacteriia.coriobacteriales.coriobacteriaceae.slackia	0.00218348	0.00658119	0.00595147
Methylmalonic acid	Blood	Nutrition	bacteria.actinobacteria.coriobacteriia.coriobacteriales.coriobacteriaceae.unclassified	0.00101277	0.00351821	0.00623455
Methylmalonic acid	Blood	Nutrition	bacteria.bacteroidetes.bacteroidia.bacteroidales.bacteroidaceae.bacteroides	-0.000935798	5.52995e-06	0.0101377
Methylmalonic acid	Blood	Nutrition	bacteria.bacteroidetes.bacteroidia.bacteroidales.paraprevotellaceae.paraprevotella	0.00204036	0.027849	0.00537742
Methylmalonic acid	Blood	Nutrition	bacteria.bacteroidetes.bacteroidia.bacteroidales.paraprevotellaceae.prevotella	0.00276343	0.00144049	0.0107549
Methylmalonic acid	Blood	Nutrition	bacteria.bacteroidetes.bacteroidia.bacteroidales.paraprevotellaceae.unclassified	0.00333575	0.000436933	0.0174682
Methylmalonic acid	Blood	Nutrition	bacteria.bacteroidetes.bacteroidia.bacteroidales.s24-7.unclassified	0.00167252	0.0145931	0.00327916
Methylmalonic acid	Blood	Nutrition	bacteria.firmicutes.clostridia.clostridiales.christensenellaceae.unclassified	0.00158136	0.00861469	0.00719369
Methylmalonic acid	Blood	Nutrition	bacteria.firmicutes.clostridia.clostridiales.mogibacteriaceae.unclassified	0.00073033	0.0418093	0.00362712
Methylmalonic acid	Blood	Nutrition	bacteria.firmicutes.clostridia.clostridiales.ruminococcaceae.faecalibacterium	-0.000750461	8.62973e-05	0.00829554
Methylmalonic acid	Blood	Nutrition	bacteria.firmicutes.clostridia.clostridiales.veillonellaceae.megamonas	0.00309572	0.00378899	0.0146365
Methylmalonic acid	Blood	Nutrition	bacteria.firmicutes.clostridia.clostridiales.veillonellaceae.megasphaera	0.00214954	0.0110098	0.00652721
Methylmalonic acid	Blood	Nutrition	bacteria.firmicutes.erysipelotrichi.erysipelotrichales.erysipelotrichaceae.holdemania	-0.00132591	0.00134001	0.00948763
Methylmalonic acid	Blood	Nutrition	bacteria.lentisphaerae.lentisphaeria.victivallales.victivallaceae.unclassified	0.00182537	0.0111635	0.00432583
Methylmalonic acid	Blood	Nutrition	bacteria.proteobacteria.betaproteobacteria.burkholderiales.alcaligenaceae.sutterella	-0.000799894	0.0170182	0.00427404
Methylmalonic acid	Blood	Nutrition	bacteria.proteobacteria.deltaproteobacteria.desulfovibrionales.desulfovibrionaceae.desulfovibrio	0.00181658	0.00679409	0.00415182
Methylmalonic acid	Blood	Nutrition	bacteria.tenericutes.mollicutes.rf39.unclassified.unclassified	0.00176374	0.00366201	0.00380414
Monocytes %	Blood	Blood	bacteria.firmicutes.clostridia.clostridiales.peptostreptococcaceae.unclassified	-0.0641228	0.0325919	0.0024
Omega-3	Blood	Nutrition	bacteria.actinobacteria.actinobacteria.bifidobacteriales.bifidobacteriaceae.bifidobacterium	-0.0905938	0.00951459	0.00746892
Omega-3	Blood	Nutrition	bacteria.actinobacteria.coriobacteriia.coriobacteriales.coriobacteriaceae.adlercreutzia	0.0364904	0.0191746	0.00373894
Omega-3	Blood	Nutrition	bacteria.cyanobacteria.chloroplast.streptophyta.unclassified.unclassified	0.117555	0.000778444	0.00557498
Omega-3	Blood	Nutrition	bacteria.firmicutes.bacilli.lactobacillales.streptococcaceae.lactococcus	-0.125819	0.000467866	0.00601346
Omega-3	Blood	Nutrition	bacteria.firmicutes.clostridia.clostridiales.lachnospiraceae.coprococcus	0.027458	4.60858e-05	0.0060871
Omega-3	Blood	Nutrition	bacteria.firmicutes.clostridia.clostridiales.lachnospiraceae.lachnospira	0.0223705	0.0197605	0.00273238
Omega-3	Blood	Nutrition	bacteria.firmicutes.clostridia.clostridiales.lachnospiraceae.ruminococcus	-0.0433646	0.034529	0.00336793
Omega-3	Blood	Nutrition	bacteria.firmicutes.clostridia.clostridiales.peptococcaceae.rc4-4	0.0925439	0.00540415	0.00358161
Omega-3	Blood	Nutrition	bacteria.firmicutes.clostridia.clostridiales.peptococcaceae.unclassified	0.0925211	0.00465095	0.00338015
Omega-3	Blood	Nutrition	bacteria.firmicutes.clostridia.clostridiales.ruminococcaceae.faecalibacterium	0.0154213	0.0289183	0.00221463
Omega-3	Blood	Nutrition	bacteria.firmicutes.clostridia.clostridiales.unclassified.unclassified	0.0203911	6.69599e-05	0.00548374
Omega-3	Blood	Nutrition	bacteria.firmicutes.clostridia.clostridiales.veillonellaceae.acidaminococcus	-0.138993	0.00519643	0.00536687
Omega-3	Blood	Nutrition	bacteria.firmicutes.clostridia.clostridiales.veillonellaceae.dialister	-0.0812631	0.0454562	0.00276242
Omega-3	Blood	Nutrition	bacteria.firmicutes.clostridia.clostridiales.veillonellaceae.megasphaera	-0.196829	0.00266561	0.00846061
Omega-3	Blood	Nutrition	bacteria.firmicutes.erysipelotrichi.erysipelotrichales.erysipelotrichaceae.unclassified	0.0247791	0.0361705	0.00276366
Omega-3	Blood	Nutrition	bacteria.tenericutes.mollicutes.rf39.unclassified.unclassified	0.0771006	0.0154317	0.00258936
Omega-3	Blood	Nutrition	bacteria.tenericutes.rf3.ml615j-28.unclassified.unclassified	0.0714171	0.0321782	0.00239644
Oxidized LDL	Blood	Blood	bacteria.bacteroidetes.bacteroidia.bacteroidales.bacteroidaceae.bacteroides	0.00513636	7.15274e-07	0.013322
Oxidized LDL	Blood	Blood	bacteria.bacteroidetes.bacteroidia.bacteroidales.odoribacteraceae.butyricimonas	-0.00847239	0.0429585	0.0025835
Oxidized LDL	Blood	Blood	bacteria.bacteroidetes.bacteroidia.bacteroidales.porphyromonadaceae.parabacteroides	0.0064547	0.00319789	0.00933022
Oxidized LDL	Blood	Blood	bacteria.bacteroidetes.bacteroidia.bacteroidales.s24-7.unclassified	-0.0091951	0.0414233	0.00283211
Oxidized LDL	Blood	Blood	bacteria.firmicutes.clostridia.clostridiales.dehalobacteriaceae.dehalobacterium	-0.0131893	0.000302043	0.00613062
Oxidized LDL	Blood	Blood	bacteria.firmicutes.clostridia.clostridiales.eubacteriaceae.anaerofustis	-0.0102267	0.0249656	0.00363424
Oxidized LDL	Blood	Blood	bacteria.firmicutes.clostridia.clostridiales.lachnospiraceae.coprococcus	-0.00615837	7.1181e-06	0.0130249
Oxidized LDL	Blood	Blood	bacteria.firmicutes.clostridia.clostridiales.mogibacteriaceae.unclassified	-0.00642083	0.00254001	0.00880333
Oxidized LDL	Blood	Blood	bacteria.firmicutes.clostridia.clostridiales.ruminococcaceae.ruminococcus	-0.00451764	0.00348905	0.00613357
Oxidized LDL	Blood	Blood	bacteria.firmicutes.clostridia.clostridiales.ruminococcaceae.unclassified	-0.00413549	3.87127e-06	0.011602
Oxidized LDL	Blood	Blood	bacteria.firmicutes.clostridia.clostridiales.unclassified.unclassified	-0.00454509	5.26875e-07	0.0131465
Oxidized LDL	Blood	Blood	bacteria.firmicutes.clostridia.clostridiales.veillonellaceae.veillonella	-0.00881092	0.037261	0.0028404
Oxidized LDL	Blood	Blood	bacteria.firmicutes.clostridia.sha-98.unclassified.unclassified	-0.0103682	0.00616808	0.00373821
Oxidized LDL	Blood	Blood	bacteria.proteobacteria.betaproteobacteria.burkholderiales.alcaligenaceae.sutterella	0.00639791	9.4991e-05	0.0107235
Oxidized LDL	Blood	Blood	bacteria.proteobacteria.deltaproteobacteria.desulfovibrionales.desulfovibrionaceae.bilophila	0.00462929	0.0483803	0.0035204
Oxidized LDL	Blood	Blood	bacteria.tenericutes.mollicutes.rf39.unclassified.unclassified	-0.00917359	0.0220524	0.00283611
Oxidized LDL	Blood	Blood	bacteria.tenericutes.rf3.ml615j-28.unclassified.unclassified	-0.0094946	0.0287565	0.00301762
Platelet count	Blood	Blood	bacteria.actinobacteria.actinobacteria.actinomycetales.actinomycetaceae.actinomyces	0.00170519	0.0153223	0.00566358
Platelet count	Blood	Blood	bacteria.bacteroidetes.bacteroidia.bacteroidales.bacteroidaceae.bacteroides	0.000710334	0.00346869	0.00369695
Platelet count	Blood	Blood	bacteria.bacteroidetes.bacteroidia.bacteroidales.porphyromonadaceae.parabacteroides	0.0015038	0.00319789	0.00764416
Platelet count	Blood	Blood	bacteria.firmicutes.bacilli.lactobacillales.streptococcaceae.lactococcus	0.00264067	0.0128771	0.00316703
Platelet count	Blood	Blood	bacteria.firmicutes.bacilli.lactobacillales.streptococcaceae.streptococcus	0.00208476	0.0275234	0.00677485
Platelet count	Blood	Blood	bacteria.firmicutes.clostridia.clostridiales.dehalobacteriaceae.dehalobacterium	-0.00222846	0.0117282	0.0024031
Platelet count	Blood	Blood	bacteria.firmicutes.clostridia.clostridiales.lachnospiraceae.coprococcus	-0.00124791	6.52399e-05	0.00759397
Platelet count	Blood	Blood	bacteria.firmicutes.clostridia.clostridiales.lachnospiraceae.ruminococcus	0.00118516	0.0376845	0.00294419
Platelet count	Blood	Blood	bacteria.firmicutes.clostridia.clostridiales.mogibacteriaceae.unclassified	-0.00118296	0.0273963	0.00419328
Platelet count	Blood	Blood	bacteria.firmicutes.clostridia.clostridiales.unclassified.unclassified	-0.000922561	4.24134e-06	0.00848711
Platelet count	Blood	Blood	bacteria.firmicutes.erysipelotrichi.erysipelotrichales.erysipelotrichaceae.unclassified	-0.00132811	0.0191733	0.004494
Platelet count	Blood	Blood	bacteria.proteobacteria.alphaproteobacteria.rf32.unclassified.unclassified	-0.00217459	0.0184943	0.0022962
Platelet count	Blood	Blood	bacteria.proteobacteria.betaproteobacteria.burkholderiales.alcaligenaceae.sutterella	0.0013203	0.000273335	0.00691182
Platelet count	Blood	Blood	bacteria.proteobacteria.deltaproteobacteria.desulfovibrionales.desulfovibrionaceae.bilophila	0.00112797	0.0284594	0.00321126
Potassium	Blood	Blood	bacteria.firmicutes.bacilli.lactobacillales.carnobacteriaceae.granulicatella	-0.669563	0.0201054	0.00408191
Total protein	Blood	Blood	bacteria.lentisphaerae.lentisphaeria.victivallales.victivallaceae.victivallis	0.616299	0.00261324	0.00880085
RDW	Blood	Blood	bacteria.actinobacteria.actinobacteria.actinomycetales.actinomycetaceae.actinomyces	0.137124	3.16003e-05	0.0114673
RDW	Blood	Blood	bacteria.actinobacteria.actinobacteria.actinomycetales.micrococcaceae.rothia	0.212302	0.00155483	0.00566179
RDW	Blood	Blood	bacteria.firmicutes.bacilli.lactobacillales.streptococcaceae.streptococcus	0.121378	0.0385459	0.00607512
RDW	Blood	Blood	bacteria.firmicutes.clostridia.clostridiales.mogibacteriaceae.mogibacterium	0.257511	0.0474795	0.00742399
RDW	Blood	Blood	bacteria.firmicutes.clostridia.clostridiales.veillonellaceae.dialister	0.142262	0.0469953	0.0023653
RDW	Blood	Blood	bacteria.firmicutes.clostridia.clostridiales.veillonellaceae.veillonella	0.155935	0.0222443	0.0027094
RDW	Blood	Blood	bacteria.tenericutes.rf3.ml615j-28.unclassified.unclassified	-0.134629	0.046186	0.00191525
Red blood cell count	Blood	Blood	bacteria.bacteroidetes.bacteroidia.bacteroidales.barnesiellaceae.unclassified	-0.364087	0.0147829	0.00275538
Red blood cell count	Blood	Blood	bacteria.firmicutes.clostridia.clostridiales.dehalobacteriaceae.dehalobacterium	-0.343285	0.00986026	0.0024798
Red blood cell count	Blood	Blood	bacteria.firmicutes.clostridia.clostridiales.lachnospiraceae.coprococcus	-0.156322	0.000673531	0.00542396
Red blood cell count	Blood	Blood	bacteria.firmicutes.clostridia.clostridiales.lachnospiraceae.shuttleworthia	-0.502093	0.0332613	0.00381117
Red blood cell count	Blood	Blood	bacteria.firmicutes.clostridia.clostridiales.peptococcaceae.unclassified	-0.355719	0.00689185	0.0026979
Red blood cell count	Blood	Blood	bacteria.firmicutes.clostridia.clostridiales.ruminococcaceae.unclassified	-0.0699465	0.029084	0.00219885
Red blood cell count	Blood	Blood	bacteria.firmicutes.clostridia.clostridiales.unclassified.unclassified	-0.0904589	0.00319404	0.00360307
Red blood cell count	Blood	Blood	bacteria.proteobacteria.alphaproteobacteria.rf32.unclassified.unclassified	-0.310003	0.0274422	0.00204629
Red blood cell count	Blood	Blood	bacteria.tenericutes.mollicutes.rf39.unclassified.unclassified	-0.464806	0.000539662	0.00437841
Red blood cell count	Blood	Blood	bacteria.tenericutes.rf3.ml615j-28.unclassified.unclassified	-0.424789	0.00317789	0.00361968
Sodium	Blood	Blood	bacteria.bacteroidetes.bacteroidia.bacteroidales.porphyromonadaceae.parabacteroides	-0.0452337	0.00218168	0.00912485
Systolic BP	Anthropometrics	HeartHealth	archaea.euryarchaeota.methanobacteria.methanobacteriales.methanobacteriaceae.methanobrevibacter	-0.0082903	0.0285329	0.00260755
Systolic BP	Anthropometrics	HeartHealth	bacteria.actinobacteria.coriobacteriia.coriobacteriales.coriobacteriaceae.unclassified	-0.00874495	1.61445e-05	0.0129016
Systolic BP	Anthropometrics	HeartHealth	bacteria.bacteroidetes.bacteroidia.bacteroidales.bacteroidaceae.bacteroides	0.00402473	2.29615e-06	0.00874862
Systolic BP	Anthropometrics	HeartHealth	bacteria.bacteroidetes.bacteroidia.bacteroidales.barnesiellaceae.unclassified	-0.00882237	0.00999398	0.00309643
Systolic BP	Anthropometrics	HeartHealth	bacteria.bacteroidetes.bacteroidia.bacteroidales.odoribacteraceae.butyricimonas	-0.0081628	0.0154981	0.00265759
Systolic BP	Anthropometrics	HeartHealth	bacteria.bacteroidetes.bacteroidia.bacteroidales.s24-7.unclassified	-0.0102265	0.00475457	0.00384771
Systolic BP	Anthropometrics	HeartHealth	bacteria.cyanobacteria.4c0d-2.ys2.unclassified.unclassified	-0.0165327	5.34818e-08	0.0102555
Systolic BP	Anthropometrics	HeartHealth	bacteria.firmicutes.clostridia.clostridiales.christensenellaceae.christensenella	-0.0127768	7.19393e-05	0.00630099
Systolic BP	Anthropometrics	HeartHealth	bacteria.firmicutes.clostridia.clostridiales.christensenellaceae.unclassified	-0.0131407	0.000435163	0.0134455
Systolic BP	Anthropometrics	HeartHealth	bacteria.firmicutes.clostridia.clostridiales.clostridiaceae.smb53	-0.00705878	0.0331685	0.00571328
Systolic BP	Anthropometrics	HeartHealth	bacteria.firmicutes.clostridia.clostridiales.dehalobacteriaceae.dehalobacterium	-0.0178923	3.65941e-10	0.0122613
Systolic BP	Anthropometrics	HeartHealth	bacteria.firmicutes.clostridia.clostridiales.etoh8.unclassified	-0.0116958	0.00796333	0.00466103
Systolic BP	Anthropometrics	HeartHealth	bacteria.firmicutes.clostridia.clostridiales.lachnospiraceae.coprococcus	-0.00425453	8.8659e-05	0.00719633
Systolic BP	Anthropometrics	HeartHealth	bacteria.firmicutes.clostridia.clostridiales.lachnospiraceae.ruminococcus	0.00709163	0.000118056	0.00900073
Systolic BP	Anthropometrics	HeartHealth	bacteria.firmicutes.clostridia.clostridiales.lachnospiraceae.shuttleworthia	-0.0137317	0.016824	0.00520612
Systolic BP	Anthropometrics	HeartHealth	bacteria.firmicutes.clostridia.clostridiales.mogibacteriaceae.unclassified	-0.00897901	2.6179e-07	0.0182788
Systolic BP	Anthropometrics	HeartHealth	bacteria.firmicutes.clostridia.clostridiales.peptococcaceae.unclassified	-0.0142068	6.24952e-07	0.0079629
Systolic BP	Anthropometrics	HeartHealth	bacteria.firmicutes.clostridia.clostridiales.ruminococcaceae.ruminococcus	-0.0029569	0.0246903	0.00300727
Systolic BP	Anthropometrics	HeartHealth	bacteria.firmicutes.clostridia.clostridiales.ruminococcaceae.unclassified	-0.00493292	4.27405e-13	0.0196115
Systolic BP	Anthropometrics	HeartHealth	bacteria.firmicutes.clostridia.clostridiales.unclassified.unclassified	-0.00559665	6.77207e-16	0.0244239
Systolic BP	Anthropometrics	HeartHealth	bacteria.firmicutes.clostridia.sha-98.unclassified.unclassified	-0.0175856	2.87106e-09	0.0116249
Systolic BP	Anthropometrics	HeartHealth	bacteria.firmicutes.erysipelotrichi.erysipelotrichales.erysipelotrichaceae.cc_115	-0.0113026	0.000135644	0.00509224
Systolic BP	Anthropometrics	HeartHealth	bacteria.proteobacteria.alphaproteobacteria.rf32.unclassified.unclassified	-0.00804103	0.0116022	0.00256982
Systolic BP	Anthropometrics	HeartHealth	bacteria.proteobacteria.betaproteobacteria.burkholderiales.alcaligenaceae.sutterella	0.00686735	7.81835e-08	0.0137964
Systolic BP	Anthropometrics	HeartHealth	bacteria.proteobacteria.betaproteobacteria.burkholderiales.oxalobacteraceae.oxalobacter	-0.0117781	0.00304827	0.00481372
Systolic BP	Anthropometrics	HeartHealth	bacteria.proteobacteria.deltaproteobacteria.desulfovibrionales.desulfovibrionaceae.bilophila	0.004281	0.0221748	0.00350903
Systolic BP	Anthropometrics	HeartHealth	bacteria.synergistetes.synergistia.synergistales.synergistaceae.cloacibacillus	-0.0119695	0.0352747	0.00472465
Systolic BP	Anthropometrics	HeartHealth	bacteria.tenericutes.mollicutes.rf39.unclassified.unclassified	-0.0144181	2.76578e-06	0.00771842
Systolic BP	Anthropometrics	HeartHealth	bacteria.tenericutes.rf3.ml615j-28.unclassified.unclassified	-0.0182851	1.03396e-08	0.0120856
TNF-ALPHA	Blood	Inflammation	bacteria.actinobacteria.actinobacteria.actinomycetales.micrococcaceae.rothia	0.217353	0.00324582	0.0092605
TNF-ALPHA	Blood	Inflammation	bacteria.cyanobacteria.chloroplast.streptophyta.unclassified.unclassified	-0.19125	0.042959	0.00433974
TNF-ALPHA	Blood	Inflammation	bacteria.firmicutes.bacilli.gemellales.gemellaceae.unclassified	0.158205	0.0257461	0.00459093
TNF-ALPHA	Blood	Inflammation	bacteria.firmicutes.bacilli.lactobacillales.carnobacteriaceae.granulicatella	0.294267	7.55681e-05	0.0120536
TNF-ALPHA	Blood	Inflammation	bacteria.firmicutes.bacilli.turicibacterales.turicibacteraceae.turicibacter	-0.213173	0.0410637	0.00455607
Neutrophils %	Blood	Blood	bacteria.actinobacteria.coriobacteriia.coriobacteriales.coriobacteriaceae.adlercreutzia	-0.011369	0.005083	0.00676029
Neutrophils %	Blood	Blood	bacteria.actinobacteria.coriobacteriia.coriobacteriales.coriobacteriaceae.unclassified	-0.0119877	0.0012778	0.0079736
Neutrophils %	Blood	Blood	bacteria.bacteroidetes.bacteroidia.bacteroidales.bacteroidaceae.bacteroides	0.00385182	0.0210474	0.00246245
Neutrophils %	Blood	Blood	bacteria.cyanobacteria.4c0d-2.ys2.unclassified.unclassified	-0.0126458	0.0271243	0.0019728
Neutrophils %	Blood	Blood	bacteria.firmicutes.clostridia.clostridiales.dehalobacteriaceae.dehalobacterium	-0.0123525	0.0261408	0.00190316
Neutrophils %	Blood	Blood	bacteria.firmicutes.clostridia.clostridiales.lachnospiraceae.coprococcus	-0.00653302	0.000628719	0.00547777
Neutrophils %	Blood	Blood	bacteria.firmicutes.clostridia.clostridiales.lachnospiraceae.ruminococcus	0.0107152	0.00259248	0.00591448
Neutrophils %	Blood	Blood	bacteria.firmicutes.clostridia.clostridiales.mogibacteriaceae.mogibacterium	0.0362754	0.0200705	0.0102618
Neutrophils %	Blood	Blood	bacteria.firmicutes.clostridia.clostridiales.unclassified.unclassified	-0.00309739	0.0175947	0.0024157
Neutrophils %	Blood	Blood	bacteria.firmicutes.clostridia.sha-98.unclassified.unclassified	-0.0148944	0.00616808	0.0027459
Neutrophils %	Blood	Blood	bacteria.proteobacteria.betaproteobacteria.burkholderiales.alcaligenaceae.sutterella	0.0070217	0.00740426	0.00435295
Neutrophils %	Blood	Blood	bacteria.tenericutes.mollicutes.rf39.unclassified.unclassified	-0.0141926	0.012983	0.00240723
Neutrophils %	Blood	Blood	bacteria.tenericutes.rf3.ml615j-28.unclassified.unclassified	-0.0124872	0.0447166	0.0018673
Triglycerides	Blood	HeartHealth	archaea.euryarchaeota.methanobacteria.methanobacteriales.methanobacteriaceae.methanobrevibacter	-0.00344136	0.00136058	0.00528442
Triglycerides	Blood	HeartHealth	bacteria.actinobacteria.actinobacteria.actinomycetales.micrococcaceae.rothia	-0.00410698	0.00155483	0.00648399
Triglycerides	Blood	HeartHealth	bacteria.actinobacteria.actinobacteria.bifidobacteriales.bifidobacteriaceae.bifidobacterium	0.00203685	0.00109674	0.00823179
Triglycerides	Blood	HeartHealth	bacteria.actinobacteria.coriobacteriia.coriobacteriales.coriobacteriaceae.unclassified	-0.00287982	1.61445e-05	0.0145035
Triglycerides	Blood	HeartHealth	bacteria.bacteroidetes.bacteroidia.bacteroidales.bacteroidaceae.bacteroides	0.00146219	4.65278e-13	0.017762
Triglycerides	Blood	HeartHealth	bacteria.bacteroidetes.bacteroidia.bacteroidales.odoribacteraceae.butyricimonas	-0.00280269	0.00186469	0.00419971
Triglycerides	Blood	HeartHealth	bacteria.bacteroidetes.bacteroidia.bacteroidales.rikenellaceae.alistipes	-0.00241449	0.00864463	0.00323813
Triglycerides	Blood	HeartHealth	bacteria.bacteroidetes.bacteroidia.bacteroidales.rikenellaceae.unclassified	-0.0016695	0.0313732	0.00498666
Triglycerides	Blood	HeartHealth	bacteria.cyanobacteria.4c0d-2.ys2.unclassified.unclassified	-0.00388352	1.81539e-05	0.0069364
Triglycerides	Blood	HeartHealth	bacteria.cyanobacteria.chloroplast.streptophyta.unclassified.unclassified	-0.00289059	0.00568209	0.00398294
Triglycerides	Blood	HeartHealth	bacteria.firmicutes.bacilli.turicibacterales.turicibacteraceae.turicibacter	-0.00247359	0.0410637	0.00252218
Triglycerides	Blood	HeartHealth	bacteria.firmicutes.clostridia.clostridiales.christensenellaceae.christensenella	-0.00229943	0.0276058	0.00267024
Triglycerides	Blood	HeartHealth	bacteria.firmicutes.clostridia.clostridiales.christensenellaceae.unclassified	-0.00590312	8.46186e-06	0.0226374
Triglycerides	Blood	HeartHealth	bacteria.firmicutes.clostridia.clostridiales.clostridiaceae.unclassified	-0.00287164	0.00393631	0.0115645
Triglycerides	Blood	HeartHealth	bacteria.firmicutes.clostridia.clostridiales.dehalobacteriaceae.dehalobacterium	-0.00645691	5.96107e-13	0.0178001
Triglycerides	Blood	HeartHealth	bacteria.firmicutes.clostridia.clostridiales.etoh8.unclassified	-0.00469511	0.000532886	0.0077219
Triglycerides	Blood	HeartHealth	bacteria.firmicutes.clostridia.clostridiales.eubacteriaceae.anaerofustis	-0.0024208	0.0249656	0.00291393
Triglycerides	Blood	HeartHealth	bacteria.firmicutes.clostridia.clostridiales.lachnospiraceae.coprococcus	-0.00170713	1.55202e-07	0.0131246
Triglycerides	Blood	HeartHealth	bacteria.firmicutes.clostridia.clostridiales.lachnospiraceae.dorea	0.00076114	0.045164	0.00336181
Triglycerides	Blood	HeartHealth	bacteria.firmicutes.clostridia.clostridiales.lachnospiraceae.lachnobacterium	-0.00293563	0.00386047	0.00472259
Triglycerides	Blood	HeartHealth	bacteria.firmicutes.clostridia.clostridiales.lachnospiraceae.lachnospira	-0.000847908	0.0273134	0.00302309
Triglycerides	Blood	HeartHealth	bacteria.firmicutes.clostridia.clostridiales.lachnospiraceae.ruminococcus	0.00237315	2.69646e-11	0.0189585
Triglycerides	Blood	HeartHealth	bacteria.firmicutes.clostridia.clostridiales.mogibacteriaceae.unclassified	-0.00276464	9.60182e-07	0.0182183
Triglycerides	Blood	HeartHealth	bacteria.firmicutes.clostridia.clostridiales.peptococcaceae.rc4-4	-0.00521749	1.15576e-07	0.0118041
Triglycerides	Blood	HeartHealth	bacteria.firmicutes.clostridia.clostridiales.peptococcaceae.unclassified	-0.00479324	1.91672e-08	0.0110315
Triglycerides	Blood	HeartHealth	bacteria.firmicutes.clostridia.clostridiales.peptostreptococcaceae.unclassified	-0.00284196	0.00802029	0.00389845
Triglycerides	Blood	HeartHealth	bacteria.firmicutes.clostridia.clostridiales.ruminococcaceae.faecalibacterium	-0.00140802	1.77919e-08	0.014141
Triglycerides	Blood	HeartHealth	bacteria.firmicutes.clostridia.clostridiales.ruminococcaceae.ruminococcus	-0.00150289	5.75224e-05	0.00889408
Triglycerides	Blood	HeartHealth	bacteria.firmicutes.clostridia.clostridiales.ruminococcaceae.unclassified	-0.00185937	1.35592e-18	0.0309692
Triglycerides	Blood	HeartHealth	bacteria.firmicutes.clostridia.clostridiales.unclassified.unclassified	-0.00238916	2.20527e-28	0.0482375
Triglycerides	Blood	HeartHealth	bacteria.firmicutes.clostridia.clostridiales.veillonellaceae.acidaminococcus	0.0027371	0.00583707	0.00460044
Triglycerides	Blood	HeartHealth	bacteria.firmicutes.clostridia.clostridiales.veillonellaceae.megasphaera	0.0030412	0.00763284	0.00559265
Triglycerides	Blood	HeartHealth	bacteria.firmicutes.clostridia.clostridiales.veillonellaceae.veillonella	-0.00270378	0.00340788	0.00409151
Triglycerides	Blood	HeartHealth	bacteria.firmicutes.clostridia.sha-98.unclassified.unclassified	-0.00861533	1.41275e-17	0.0272277
Triglycerides	Blood	HeartHealth	bacteria.firmicutes.erysipelotrichi.erysipelotrichales.erysipelotrichaceae.cc_115	-0.00436338	7.74379e-07	0.00907757
Triglycerides	Blood	HeartHealth	bacteria.proteobacteria.alphaproteobacteria.rf32.unclassified.unclassified	-0.00344266	0.000104191	0.00596181
Triglycerides	Blood	HeartHealth	bacteria.proteobacteria.betaproteobacteria.burkholderiales.alcaligenaceae.sutterella	0.00221294	1.48691e-16	0.0251897
Triglycerides	Blood	HeartHealth	bacteria.proteobacteria.betaproteobacteria.burkholderiales.oxalobacteraceae.oxalobacter	-0.00407412	0.00104511	0.00638324
Triglycerides	Blood	HeartHealth	bacteria.proteobacteria.deltaproteobacteria.desulfovibrionales.desulfovibrionaceae.bilophila	0.00169255	1.3777e-05	0.00892086
Triglycerides	Blood	HeartHealth	bacteria.proteobacteria.deltaproteobacteria.desulfovibrionales.desulfovibrionaceae.desulfovibrio	-0.00335269	0.00153279	0.00532155
Triglycerides	Blood	HeartHealth	bacteria.proteobacteria.gammaproteobacteria.pasteurellales.pasteurellaceae.actinobacillus	-0.00449143	0.0487657	0.00621223
Triglycerides	Blood	HeartHealth	bacteria.proteobacteria.gammaproteobacteria.pasteurellales.pasteurellaceae.aggregatibacter	-0.00891366	0.00185408	0.0177402
Triglycerides	Blood	HeartHealth	bacteria.proteobacteria.gammaproteobacteria.pasteurellales.pasteurellaceae.haemophilus	-0.00332453	0.000180281	0.00603282
Triglycerides	Blood	HeartHealth	bacteria.tenericutes.mollicutes.rf39.unclassified.unclassified	-0.00748395	1.95153e-13	0.020936
Triglycerides	Blood	HeartHealth	bacteria.tenericutes.rf3.ml615j-28.unclassified.unclassified	-0.00800899	5.60724e-13	0.0221914
Triglycerides	Blood	HeartHealth	bacteria.verrucomicrobia.verrucomicrobiae.verrucomicrobiales.verrucomicrobiaceae.akkermansia	-0.0034467	0.000195312	0.00683759
BUN	Blood	Blood	bacteria.actinobacteria.actinobacteria.actinomycetales.actinomycetaceae.actinomyces	0.0224696	0.0441931	0.00443819
BUN	Blood	Blood	bacteria.actinobacteria.actinobacteria.bifidobacteriales.bifidobacteriaceae.bifidobacterium	-0.0513111	0.000211086	0.0139933
BUN	Blood	Blood	bacteria.firmicutes.bacilli.bacillales.planococcaceae.unclassified	0.0365432	0.0256984	0.00265531
BUN	Blood	Blood	bacteria.firmicutes.bacilli.lactobacillales.streptococcaceae.lactococcus	0.0401057	0.0114063	0.00334888
BUN	Blood	Blood	bacteria.firmicutes.bacilli.lactobacillales.streptococcaceae.streptococcus	0.0395123	0.00181079	0.011017
BUN	Blood	Blood	bacteria.firmicutes.clostridia.clostridiales.clostridiaceae.smb53	0.0286655	0.0256095	0.00604201
BUN	Blood	Blood	bacteria.firmicutes.clostridia.clostridiales.eubacteriaceae.anaerofustis	0.0436164	0.00323186	0.00421702
BUN	Blood	Blood	bacteria.firmicutes.clostridia.clostridiales.eubacteriaceae.pseudoramibacter_eubacterium	0.0432747	0.0324672	0.00401012
BUN	Blood	Blood	bacteria.firmicutes.clostridia.clostridiales.lachnospiraceae.dorea	0.0165512	0.00268802	0.00685643
BUN	Blood	Blood	bacteria.firmicutes.clostridia.clostridiales.lachnospiraceae.roseburia	-0.0191543	0.02321	0.00427856
BUN	Blood	Blood	bacteria.firmicutes.clostridia.clostridiales.ruminococcaceae.oscillospira	0.00970605	0.0180879	0.00361858
BUN	Blood	Blood	bacteria.firmicutes.erysipelotrichi.erysipelotrichales.erysipelotrichaceae.coprobacillus	0.0385589	0.0453071	0.00304306
Uric acid	Blood	Blood	archaea.euryarchaeota.methanobacteria.methanobacteriales.methanobacteriaceae.methanobrevibacter	-0.160891	0.000985707	0.00528916
Uric acid	Blood	Blood	bacteria.actinobacteria.coriobacteriia.coriobacteriales.coriobacteriaceae.unclassified	-0.0791709	0.00740695	0.00584674
Uric acid	Blood	Blood	bacteria.bacteroidetes.bacteroidia.bacteroidales.bacteroidaceae.bacteroides	0.0683813	6.62266e-10	0.0143964
Uric acid	Blood	Blood	bacteria.bacteroidetes.bacteroidia.bacteroidales.barnesiellaceae.unclassified	-0.147497	0.00144895	0.00469571
Uric acid	Blood	Blood	bacteria.bacteroidetes.bacteroidia.bacteroidales.paraprevotellaceae.prevotella	0.179415	0.0301648	0.00590782
Uric acid	Blood	Blood	bacteria.bacteroidetes.bacteroidia.bacteroidales.rikenellaceae.alistipes	-0.116394	0.00989715	0.00298824
Uric acid	Blood	Blood	bacteria.bacteroidetes.bacteroidia.bacteroidales.rikenellaceae.unclassified	-0.0820772	0.0159782	0.00600953
Uric acid	Blood	Blood	bacteria.bacteroidetes.bacteroidia.bacteroidales.s24-7.unclassified	-0.102326	0.0365946	0.00211397
Uric acid	Blood	Blood	bacteria.cyanobacteria.4c0d-2.ys2.unclassified.unclassified	-0.202265	5.87426e-07	0.0085129
Uric acid	Blood	Blood	bacteria.firmicutes.bacilli.bacillales.planococcaceae.unclassified	0.119004	0.0217174	0.00277951
Uric acid	Blood	Blood	bacteria.firmicutes.bacilli.gemellales.gemellaceae.unclassified	0.15921	0.00110428	0.00505361
Uric acid	Blood	Blood	bacteria.firmicutes.clostridia.clostridiales.christensenellaceae.christensenella	-0.11229	0.0218464	0.00272774
Uric acid	Blood	Blood	bacteria.firmicutes.clostridia.clostridiales.christensenellaceae.unclassified	-0.165084	0.00148336	0.0113793
Uric acid	Blood	Blood	bacteria.firmicutes.clostridia.clostridiales.clostridiaceae.smb53	-0.101309	0.0256095	0.00626915
Uric acid	Blood	Blood	bacteria.firmicutes.clostridia.clostridiales.clostridiaceae.unclassified	-0.104076	0.0169436	0.00801711
Uric acid	Blood	Blood	bacteria.firmicutes.clostridia.clostridiales.dehalobacteriaceae.dehalobacterium	-0.290076	1.58033e-13	0.017442
Uric acid	Blood	Blood	bacteria.firmicutes.clostridia.clostridiales.etoh8.unclassified	-0.291785	6.95591e-08	0.0151329
Uric acid	Blood	Blood	bacteria.firmicutes.clostridia.clostridiales.lachnospiraceae.coprococcus	-0.0552416	0.000163196	0.00662571
Uric acid	Blood	Blood	bacteria.firmicutes.clostridia.clostridiales.lachnospiraceae.oribacterium	0.2185	0.0442672	0.00797861
Uric acid	Blood	Blood	bacteria.firmicutes.clostridia.clostridiales.lachnospiraceae.ruminococcus	0.11243	6.65769e-06	0.0115508
Uric acid	Blood	Blood	bacteria.firmicutes.clostridia.clostridiales.mogibacteriaceae.unclassified	-0.118042	2.86027e-07	0.0177142
Uric acid	Blood	Blood	bacteria.firmicutes.clostridia.clostridiales.peptococcaceae.rc4-4	-0.102055	0.0260489	0.00224623
Uric acid	Blood	Blood	bacteria.firmicutes.clostridia.clostridiales.peptococcaceae.unclassified	-0.236562	1.01358e-09	0.0119783
Uric acid	Blood	Blood	bacteria.firmicutes.clostridia.clostridiales.ruminococcaceae.faecalibacterium	-0.0279109	0.0210115	0.00267755
Uric acid	Blood	Blood	bacteria.firmicutes.clostridia.clostridiales.ruminococcaceae.ruminococcus	-0.0806455	4.61119e-07	0.0122677
Uric acid	Blood	Blood	bacteria.firmicutes.clostridia.clostridiales.ruminococcaceae.unclassified	-0.0510231	4.67078e-08	0.011601
Uric acid	Blood	Blood	bacteria.firmicutes.clostridia.clostridiales.unclassified.unclassified	-0.0889583	7.08814e-22	0.0341935
Uric acid	Blood	Blood	bacteria.firmicutes.clostridia.sha-98.unclassified.unclassified	-0.253329	2.38006e-10	0.0132075
Uric acid	Blood	Blood	bacteria.firmicutes.erysipelotrichi.erysipelotrichales.erysipelotrichaceae.cc_115	-0.186337	2.81069e-06	0.00747742
Uric acid	Blood	Blood	bacteria.firmicutes.erysipelotrichi.erysipelotrichales.erysipelotrichaceae.clostridium	-0.175727	0.0472763	0.0051037
Uric acid	Blood	Blood	bacteria.fusobacteria.fusobacteriia.fusobacteriales.fusobacteriaceae.fusobacterium	0.179313	0.0279076	0.00614893
Uric acid	Blood	Blood	bacteria.lentisphaerae.lentisphaeria.victivallales.victivallaceae.unclassified	-0.139144	0.0112151	0.00385367
Uric acid	Blood	Blood	bacteria.proteobacteria.alphaproteobacteria.rf32.unclassified.unclassified	-0.114343	0.00743301	0.00285119
Uric acid	Blood	Blood	bacteria.proteobacteria.betaproteobacteria.burkholderiales.alcaligenaceae.sutterella	0.0824728	1.39043e-06	0.0112932
Uric acid	Blood	Blood	bacteria.proteobacteria.deltaproteobacteria.desulfovibrionales.desulfovibrionaceae.bilophila	0.0852819	0.000230016	0.00763743
Uric acid	Blood	Blood	bacteria.tenericutes.mollicutes.rf39.unclassified.unclassified	-0.222281	9.93248e-08	0.0098666
Uric acid	Blood	Blood	bacteria.tenericutes.rf3.ml615j-28.unclassified.unclassified	-0.25587	4.37512e-09	0.0128402
Uric acid	Blood	Blood	bacteria.verrucomicrobia.verrucomicrobiae.verrucomicrobiales.verrucomicrobiaceae.akkermansia	-0.176153	0.000195312	0.00652781
Vitamin D	Blood	Nutrition	bacteria.actinobacteria.actinobacteria.bifidobacteriales.bifidobacteriaceae.bifidobacterium	-0.0110208	0.00212081	0.00946394
Vitamin D	Blood	Nutrition	bacteria.cyanobacteria.4c0d-2.ys2.unclassified.unclassified	0.00759291	0.0245475	0.00202022
Vitamin D	Blood	Nutrition	bacteria.firmicutes.clostridia.clostridiales.dehalobacteriaceae.dehalobacterium	0.00689095	0.0423879	0.00164422
Vitamin D	Blood	Nutrition	bacteria.firmicutes.clostridia.clostridiales.eubacteriaceae.pseudoramibacter_eubacterium	0.0109043	0.0324672	0.00423528
Vitamin D	Blood	Nutrition	bacteria.firmicutes.clostridia.clostridiales.mogibacteriaceae.unclassified	0.00462342	0.0120162	0.00474586
Vitamin D	Blood	Nutrition	bacteria.firmicutes.clostridia.clostridiales.peptococcaceae.rc4-4	0.0115801	0.000525927	0.00467457
Vitamin D	Blood	Nutrition	bacteria.firmicutes.clostridia.clostridiales.ruminococcaceae.faecalibacterium	0.003079	0.000563356	0.00510331
Vitamin D	Blood	Nutrition	bacteria.firmicutes.clostridia.clostridiales.ruminococcaceae.oscillospira	0.00257432	0.0180879	0.00380555
Vitamin D	Blood	Nutrition	bacteria.firmicutes.clostridia.clostridiales.unclassified.unclassified	0.00263965	0.000361215	0.00500493
Vitamin D	Blood	Nutrition	bacteria.firmicutes.clostridia.clostridiales.veillonellaceae.acidaminococcus	-0.0107255	0.0465094	0.00297161
Vitamin D	Blood	Nutrition	bacteria.firmicutes.clostridia.clostridiales.veillonellaceae.dialister	-0.00816809	0.0469953	0.0023367
Vitamin D	Blood	Nutrition	bacteria.firmicutes.clostridia.clostridiales.veillonellaceae.megasphaera	-0.0206508	0.00307698	0.00804481
Vitamin D	Blood	Nutrition	bacteria.firmicutes.clostridia.sha-98.unclassified.unclassified	0.00996049	0.00186185	0.00346517
Vitamin D	Blood	Nutrition	bacteria.firmicutes.erysipelotrichi.erysipelotrichales.erysipelotrichaceae.clostridium	0.012831	0.0304775	0.00541138
Vitamin D	Blood	Nutrition	bacteria.firmicutes.erysipelotrichi.erysipelotrichales.erysipelotrichaceae.holdemania	0.00620465	9.31258e-05	0.0100554
Weight	Anthropometrics	Anthropometrics	archaea.euryarchaeota.methanobacteria.methanobacteriales.methanobacteriaceae.methanobrevibacter	-0.00361881	0.0104519	0.00337897
Weight	Anthropometrics	Anthropometrics	bacteria.actinobacteria.coriobacteriia.coriobacteriales.coriobacteriaceae.adlercreutzia	-0.00295265	0.00100112	0.00984394
Weight	Anthropometrics	Anthropometrics	bacteria.actinobacteria.coriobacteriia.coriobacteriales.coriobacteriaceae.atopobium	0.00461523	0.0312916	0.00476619
Weight	Anthropometrics	Anthropometrics	bacteria.actinobacteria.coriobacteriia.coriobacteriales.coriobacteriaceae.unclassified	-0.0045883	1.59763e-08	0.0220106
Weight	Anthropometrics	Anthropometrics	bacteria.bacteroidetes.bacteroidia.bacteroidales.bacteroidaceae.bacteroides	0.00159839	8.14869e-08	0.0109375
Weight	Anthropometrics	Anthropometrics	bacteria.bacteroidetes.bacteroidia.bacteroidales.barnesiellaceae.unclassified	-0.00389241	0.00211917	0.00435572
Weight	Anthropometrics	Anthropometrics	bacteria.bacteroidetes.bacteroidia.bacteroidales.odoribacteraceae.butyricimonas	-0.00399565	0.000993418	0.00452946
Weight	Anthropometrics	Anthropometrics	bacteria.bacteroidetes.bacteroidia.bacteroidales.rikenellaceae.alistipes	-0.00292076	0.0222729	0.00245733
Weight	Anthropometrics	Anthropometrics	bacteria.bacteroidetes.bacteroidia.bacteroidales.rikenellaceae.unclassified	-0.00446013	1.25065e-07	0.0203657
Weight	Anthropometrics	Anthropometrics	bacteria.bacteroidetes.bacteroidia.bacteroidales.s24-7.unclassified	-0.00398286	0.00475457	0.00389449
Weight	Anthropometrics	Anthropometrics	bacteria.cyanobacteria.4c0d-2.ys2.unclassified.unclassified	-0.00826754	6.64421e-12	0.0168734
Weight	Anthropometrics	Anthropometrics	bacteria.firmicutes.bacilli.bacillales.planococcaceae.unclassified	0.00336771	0.0195875	0.00290939
Weight	Anthropometrics	Anthropometrics	bacteria.firmicutes.bacilli.gemellales.gemellaceae.unclassified	0.00321085	0.0248944	0.00269786
Weight	Anthropometrics	Anthropometrics	bacteria.firmicutes.bacilli.lactobacillales.streptococcaceae.lactococcus	0.00418899	0.00196066	0.0045915
Weight	Anthropometrics	Anthropometrics	bacteria.firmicutes.bacilli.lactobacillales.streptococcaceae.streptococcus	0.00384827	0.00106685	0.0124633
Weight	Anthropometrics	Anthropometrics	bacteria.firmicutes.clostridia.clostridiales.christensenellaceae.christensenella	-0.00319482	0.0218464	0.00282022
Weight	Anthropometrics	Anthropometrics	bacteria.firmicutes.clostridia.clostridiales.christensenellaceae.unclassified	-0.0065316	2.40085e-05	0.0191897
Weight	Anthropometrics	Anthropometrics	bacteria.firmicutes.clostridia.clostridiales.dehalobacteriaceae.dehalobacterium	-0.00834522	1.58033e-13	0.0179101
Weight	Anthropometrics	Anthropometrics	bacteria.firmicutes.clostridia.clostridiales.etoh8.unclassified	-0.00782647	1.64061e-06	0.01279
Weight	Anthropometrics	Anthropometrics	bacteria.firmicutes.clostridia.clostridiales.eubacteriaceae.anaerofustis	-0.00353349	0.0109622	0.00337429
Weight	Anthropometrics	Anthropometrics	bacteria.firmicutes.clostridia.clostridiales.lachnospiraceae.coprococcus	-0.00267184	2.69726e-10	0.0185034
Weight	Anthropometrics	Anthropometrics	bacteria.firmicutes.clostridia.clostridiales.lachnospiraceae.lachnospira	-0.00187395	6.78723e-05	0.00840888
Weight	Anthropometrics	Anthropometrics	bacteria.firmicutes.clostridia.clostridiales.lachnospiraceae.ruminococcus	0.00356138	1.08576e-07	0.015694
Weight	Anthropometrics	Anthropometrics	bacteria.firmicutes.clostridia.clostridiales.mogibacteriaceae.unclassified	-0.00443262	6.35648e-11	0.0291926
Weight	Anthropometrics	Anthropometrics	bacteria.firmicutes.clostridia.clostridiales.peptococcaceae.rc4-4	-0.00340092	0.00590251	0.00315345
Weight	Anthropometrics	Anthropometrics	bacteria.firmicutes.clostridia.clostridiales.peptococcaceae.unclassified	-0.00678624	1.01358e-09	0.0124643
Weight	Anthropometrics	Anthropometrics	bacteria.firmicutes.clostridia.clostridiales.ruminococcaceae.faecalibacterium	-0.00111376	0.000563356	0.0054672
Weight	Anthropometrics	Anthropometrics	bacteria.firmicutes.clostridia.clostridiales.ruminococcaceae.ruminococcus	-0.00158944	0.000794309	0.00607158
Weight	Anthropometrics	Anthropometrics	bacteria.firmicutes.clostridia.clostridiales.ruminococcaceae.unclassified	-0.00151988	9.83932e-09	0.012977
Weight	Anthropometrics	Anthropometrics	bacteria.firmicutes.clostridia.clostridiales.tissierellaceae.finegoldia	0.0048174	0.00540051	0.00614336
Weight	Anthropometrics	Anthropometrics	bacteria.firmicutes.clostridia.clostridiales.tissierellaceae.peptoniphilus	0.00449379	0.0235881	0.00514563
Weight	Anthropometrics	Anthropometrics	bacteria.firmicutes.clostridia.clostridiales.unclassified.unclassified	-0.00271244	5.65187e-24	0.0388955
Weight	Anthropometrics	Anthropometrics	bacteria.firmicutes.clostridia.clostridiales.veillonellaceae.acidaminococcus	0.00564831	9.32649e-05	0.0089167
Weight	Anthropometrics	Anthropometrics	bacteria.firmicutes.clostridia.clostridiales.veillonellaceae.dialister	0.00305987	0.0389568	0.0026249
Weight	Anthropometrics	Anthropometrics	bacteria.firmicutes.clostridia.clostridiales.veillonellaceae.megasphaera	0.00450445	0.0148431	0.00479916
Weight	Anthropometrics	Anthropometrics	bacteria.firmicutes.clostridia.sha-98.unclassified.unclassified	-0.0101338	2.57031e-17	0.0246425
Weight	Anthropometrics	Anthropometrics	bacteria.firmicutes.erysipelotrichi.erysipelotrichales.erysipelotrichaceae.catenibacterium	0.00605316	0.000154256	0.00988464
Weight	Anthropometrics	Anthropometrics	bacteria.firmicutes.erysipelotrichi.erysipelotrichales.erysipelotrichaceae.cc_115	-0.00677963	2.36487e-09	0.0123195
Weight	Anthropometrics	Anthropometrics	bacteria.firmicutes.erysipelotrichi.erysipelotrichales.erysipelotrichaceae.unclassified	-0.00159202	0.0361705	0.0035309
Weight	Anthropometrics	Anthropometrics	bacteria.lentisphaerae.lentisphaeria.victivallales.victivallaceae.unclassified	-0.00429665	0.00831706	0.0044479
Weight	Anthropometrics	Anthropometrics	bacteria.proteobacteria.alphaproteobacteria.rf32.unclassified.unclassified	-0.0054846	3.30843e-06	0.0082176
Weight	Anthropometrics	Anthropometrics	bacteria.proteobacteria.betaproteobacteria.burkholderiales.alcaligenaceae.sutterella	0.00274399	2.53607e-10	0.0179288
Weight	Anthropometrics	Anthropometrics	bacteria.proteobacteria.betaproteobacteria.burkholderiales.oxalobacteraceae.oxalobacter	-0.00387844	0.0164019	0.00346283
Weight	Anthropometrics	Anthropometrics	bacteria.proteobacteria.deltaproteobacteria.desulfovibrionales.desulfovibrionaceae.bilophila	0.00258705	1.3777e-05	0.00985104
Weight	Anthropometrics	Anthropometrics	bacteria.proteobacteria.deltaproteobacteria.desulfovibrionales.desulfovibrionaceae.desulfovibrio	-0.00339498	0.0140145	0.00313786
Weight	Anthropometrics	Anthropometrics	bacteria.synergistetes.synergistia.synergistales.synergistaceae.cloacibacillus	-0.0048553	0.0352747	0.00494218
Weight	Anthropometrics	Anthropometrics	bacteria.tenericutes.mollicutes.rf39.unclassified.unclassified	-0.00858957	9.2308e-12	0.0168909
Weight	Anthropometrics	Anthropometrics	bacteria.tenericutes.rf3.ml615j-28.unclassified.unclassified	-0.00946755	9.29147e-13	0.0200059
Weight	Anthropometrics	Anthropometrics	bacteria.verrucomicrobia.verrucomicrobiae.verrucomicrobiales.verrucomicrobiaceae.akkermansia	-0.00357549	0.00533137	0.00360875
White blood cells count	Blood	Blood	bacteria.actinobacteria.actinobacteria.bifidobacteriales.bifidobacteriaceae.bifidobacterium	0.0629361	0.0383617	0.00423491
White blood cells count	Blood	Blood	bacteria.actinobacteria.coriobacteriia.coriobacteriales.coriobacteriaceae.unclassified	-0.102966	5.76632e-06	0.0150365
White blood cells count	Blood	Blood	bacteria.bacteroidetes.bacteroidia.bacteroidales.bacteroidaceae.bacteroides	0.03456	0.000103274	0.00614061
White blood cells count	Blood	Blood	bacteria.bacteroidetes.bacteroidia.bacteroidales.barnesiellaceae.unclassified	-0.098882	0.00661288	0.00349348
White blood cells count	Blood	Blood	bacteria.bacteroidetes.bacteroidia.bacteroidales.odoribacteraceae.butyricimonas	-0.0882884	0.0154981	0.00275868
White blood cells count	Blood	Blood	bacteria.bacteroidetes.bacteroidia.bacteroidales.rikenellaceae.alistipes	-0.0978422	0.00650731	0.00342582
White blood cells count	Blood	Blood	bacteria.bacteroidetes.bacteroidia.bacteroidales.rikenellaceae.unclassified	-0.0882647	0.000348233	0.0109574
White blood cells count	Blood	Blood	bacteria.cyanobacteria.4c0d-2.ys2.unclassified.unclassified	-0.170188	2.26427e-07	0.00946824
White blood cells count	Blood	Blood	bacteria.firmicutes.bacilli.lactobacillales.streptococcaceae.streptococcus	0.0787942	0.0397529	0.00616381
White blood cells count	Blood	Blood	bacteria.firmicutes.clostridia.clostridiales.dehalobacteriaceae.dehalobacterium	-0.158312	3.54666e-07	0.00850248
White blood cells count	Blood	Blood	bacteria.firmicutes.clostridia.clostridiales.lachnospiraceae.coprococcus	-0.0582219	4.25304e-07	0.0117029
White blood cells count	Blood	Blood	bacteria.firmicutes.clostridia.clostridiales.lachnospiraceae.lachnospira	-0.0414543	0.00193797	0.0052673
White blood cells count	Blood	Blood	bacteria.firmicutes.clostridia.clostridiales.lachnospiraceae.ruminococcus	0.0987878	1.40937e-07	0.0154526
White blood cells count	Blood	Blood	bacteria.firmicutes.clostridia.clostridiales.mogibacteriaceae.unclassified	-0.0992105	2.44334e-07	0.0193728
White blood cells count	Blood	Blood	bacteria.firmicutes.clostridia.clostridiales.peptococcaceae.unclassified	-0.172935	2.11056e-08	0.0102592
White blood cells count	Blood	Blood	bacteria.firmicutes.clostridia.clostridiales.ruminococcaceae.anaerotruncus	-0.112597	0.0230003	0.00981391
White blood cells count	Blood	Blood	bacteria.firmicutes.clostridia.clostridiales.ruminococcaceae.faecalibacterium	-0.0196896	0.0445428	0.00215179
White blood cells count	Blood	Blood	bacteria.firmicutes.clostridia.clostridiales.ruminococcaceae.ruminococcus	-0.0482697	0.000206279	0.00706013
White blood cells count	Blood	Blood	bacteria.firmicutes.clostridia.clostridiales.ruminococcaceae.unclassified	-0.0392169	1.40354e-07	0.011018
White blood cells count	Blood	Blood	bacteria.firmicutes.clostridia.clostridiales.unclassified.unclassified	-0.0559383	9.94781e-14	0.0215518
White blood cells count	Blood	Blood	bacteria.firmicutes.clostridia.clostridiales.veillonellaceae.acidaminococcus	0.124385	0.00356538	0.00506293
White blood cells count	Blood	Blood	bacteria.firmicutes.clostridia.clostridiales.veillonellaceae.megasphaera	0.133767	0.0125035	0.00505952
White blood cells count	Blood	Blood	bacteria.firmicutes.clostridia.sha-98.unclassified.unclassified	-0.161126	4.90559e-07	0.00863252
White blood cells count	Blood	Blood	bacteria.proteobacteria.alphaproteobacteria.rf32.unclassified.unclassified	-0.12085	0.000234945	0.00506773
White blood cells count	Blood	Blood	bacteria.proteobacteria.betaproteobacteria.burkholderiales.alcaligenaceae.sutterella	0.0721776	2.3192e-08	0.0147743
White blood cells count	Blood	Blood	bacteria.proteobacteria.deltaproteobacteria.desulfovibrionales.desulfovibrionaceae.bilophila	0.0483548	0.0125931	0.00415686
White blood cells count	Blood	Blood	bacteria.tenericutes.mollicutes.rf39.unclassified.unclassified	-0.154405	5.36061e-06	0.0074734
White blood cells count	Blood	Blood	bacteria.tenericutes.rf3.ml615j-28.unclassified.unclassified	-0.15034	2.25768e-05	0.00708979

## Sheet: Supplementary Data 5
Supplementary Data 5. Host factors that show different pattern of association with specific genera in different clusters.
name	Genus	pF	betaF	pFR	betaFR	pBR	betaBR	pPR	betaPR
A/G RATIO	bacteria.bacteroidetes.bacteroidia.bacteroidales.bacteroidaceae.bacteroides	NA	0.0768885	0.00892011	1.1909	NA	-0.0904587	NA	1.10263
ALBUMIN	bacteria.bacteroidetes.bacteroidia.bacteroidales.bacteroidaceae.bacteroides	NA	0.10434	0.0173159	1.3088	NA	-0.125749	NA	-0.0823068
ALKALINE PHOSPHATASE	bacteria.bacteroidetes.bacteroidia.bacteroidales.bacteroidaceae.bacteroides	NA	8.239e-06	0.000619312	-0.0224004	NA	-0.000412488	NA	-0.0140295
ARACHIDONIC ACID	bacteria.bacteroidetes.bacteroidia.bacteroidales.bacteroidaceae.bacteroides	NA	0.00227523	0.000708616	-0.139221	NA	0.0147175	NA	-0.0829199
DHA	bacteria.bacteroidetes.bacteroidia.bacteroidales.bacteroidaceae.bacteroides	NA	0.022773	1.10014e-07	0.662197	NA	-0.0264362	NA	0.0431427
FERRITIN	bacteria.bacteroidetes.bacteroidia.bacteroidales.bacteroidaceae.bacteroides	NA	0.000146563	0.0211235	-0.00195689	NA	0.000548075	0.00226532	0.00436951
FOLIC ACID, SERUM	bacteria.bacteroidetes.bacteroidia.bacteroidales.bacteroidaceae.bacteroides	NA	0.00127326	NA	0.0353375	NA	0.00863688	0.000226038	0.119455
GFR, MDRD	bacteria.bacteroidetes.bacteroidia.bacteroidales.bacteroidaceae.bacteroides	NA	0.004417	NA	-0.00266231	NA	-1.59848e-05	0.0116062	-0.0199287
GLOBULIN	bacteria.bacteroidetes.bacteroidia.bacteroidales.bacteroidaceae.bacteroides	NA	-0.0547687	0.0331163	-0.849269	NA	0.0542113	NA	-0.856905
HOMOCYSTEINE, SERUM	bacteria.bacteroidetes.bacteroidia.bacteroidales.bacteroidaceae.bacteroides	NA	-0.00411294	0.000607294	0.154438	NA	-0.029614	NA	-0.0233618
IL-6	bacteria.bacteroidetes.bacteroidia.bacteroidales.bacteroidaceae.bacteroides	NA	-0.00511132	NA	0.0277663	NA	0.0137141	0.0478652	0.198903
LDL PARTICLE NUMBER	bacteria.bacteroidetes.bacteroidia.bacteroidales.bacteroidaceae.bacteroides	0.0491153	0.000169434	3.76272e-05	-0.00119925	NA	8.81274e-05	NA	0.00044096
LDL SMALL	bacteria.bacteroidetes.bacteroidia.bacteroidales.bacteroidaceae.bacteroides	NA	0.000202927	0.00661565	-0.000972078	NA	0.00018899	NA	0.000250026
LEAD, BLOOD	bacteria.bacteroidetes.bacteroidia.bacteroidales.bacteroidaceae.bacteroides	NA	-0.0493152	NA	0.143707	NA	-0.0434444	0.0276696	-0.506379
LYMPHOCYTES	bacteria.bacteroidetes.bacteroidia.bacteroidales.bacteroidaceae.bacteroides	NA	-0.000265551	NA	0.00432657	NA	-0.000932976	0.00062582	-0.0662802
MCHC	bacteria.bacteroidetes.bacteroidia.bacteroidales.bacteroidaceae.bacteroides	NA	0.0405461	0.0444102	-0.210349	NA	0.11569	NA	0.0275761
MCV	bacteria.bacteroidetes.bacteroidia.bacteroidales.bacteroidaceae.bacteroides	NA	0.0023194	NA	0.003294	NA	0.00889522	0.0233635	0.0665952
MERCURY, BLOOD	bacteria.bacteroidetes.bacteroidia.bacteroidales.bacteroidaceae.bacteroides	NA	0.00851471	0.00197411	0.112586	NA	0.0100823	NA	0.029258
OMEGA-3 INDEX	bacteria.bacteroidetes.bacteroidia.bacteroidales.bacteroidaceae.bacteroides	NA	0.00303582	0.000619312	0.210714	NA	0.00535912	NA	0.0403199
PLATELET COUNT THOUSAND	bacteria.bacteroidetes.bacteroidia.bacteroidales.bacteroidaceae.bacteroides	NA	0.000240724	0.00248492	-0.00695558	NA	0.00107971	NA	-0.00153956
RED CELL COUNT	bacteria.bacteroidetes.bacteroidia.bacteroidales.bacteroidaceae.bacteroides	NA	0.0555663	NA	0.183879	NA	-0.0393945	0.0134841	-0.741218
TOTAL NEUTROPHILS	bacteria.bacteroidetes.bacteroidia.bacteroidales.bacteroidaceae.bacteroides	NA	-0.000653466	NA	0.00285612	NA	0.00172922	0.000627848	0.0559357
TRIGLYCERIDES	bacteria.bacteroidetes.bacteroidia.bacteroidales.bacteroidaceae.bacteroides	NA	0.000136806	0.00910091	-0.00577517	NA	0.00103115	NA	0.00151415
UREA NITROGEN	bacteria.bacteroidetes.bacteroidia.bacteroidales.bacteroidaceae.bacteroides	NA	-0.00532744	0.00302088	0.101964	NA	0.00190027	NA	0.0174179
URIC ACID	bacteria.bacteroidetes.bacteroidia.bacteroidales.bacteroidaceae.bacteroides	NA	0.0313863	0.012341	0.32158	NA	0.0867918	NA	0.266887
BMI	bacteria.bacteroidetes.bacteroidia.bacteroidales.bacteroidaceae.bacteroides	NA	0.00130068	NA	0.0162517	NA	0.01656	0.00967563	0.0614799
assessment:personality:mood_swings:enum	bacteria.bacteroidetes.bacteroidia.bacteroidales.bacteroidaceae.bacteroides	NA	-0.0295561	6.49923e-07	0.699405	NA	-0.0186739	NA	0.292049
assessment:lifestyle:childer:enum	bacteria.bacteroidetes.bacteroidia.bacteroidales.bacteroidaceae.bacteroides	NA	0.00438723	NA	0.176765	NA	-0.00739896	0.000226038	0.496858
assessment:lifestyle:moderate_activity:enum	bacteria.bacteroidetes.bacteroidia.bacteroidales.bacteroidaceae.bacteroides	NA	0.00748766	0.0315871	-0.229639	NA	0.0424621	NA	0.182785
assessment:lifestyle:muscle_activity_duration:int	bacteria.bacteroidetes.bacteroidia.bacteroidales.bacteroidaceae.bacteroides	NA	-0.0354648	0.00735534	0.424496	NA	0.0105737	NA	0.095309
assessment:lifestyle:muscle_activity_frequency:int	bacteria.bacteroidetes.bacteroidia.bacteroidales.bacteroidaceae.bacteroides	NA	0.0170013	3.76272e-05	-0.839861	NA	-0.0812893	NA	-0.107901
assessment:lifestyle:smoke_in_past:enum	bacteria.bacteroidetes.bacteroidia.bacteroidales.bacteroidaceae.bacteroides	NA	0.0284893	0.00430238	-0.685713	NA	0.024105	NA	0.175195
assessment:lifestyle:tabacco:enum	bacteria.bacteroidetes.bacteroidia.bacteroidales.bacteroidaceae.bacteroides	NA	-0.0627745	NA	1.25554	NA	0.0194478	0.0457462	-1.07021
assessment:lifestyle:tobacco_past:int	bacteria.bacteroidetes.bacteroidia.bacteroidales.bacteroidaceae.bacteroides	NA	0.0775654	0.00504431	-0.778502	NA	0.0379447	NA	0.868335
assessment:lifestyle:walk_or_bike:enum	bacteria.bacteroidetes.bacteroidia.bacteroidales.bacteroidaceae.bacteroides	NA	-0.0674374	9.96669e-05	0.71838	NA	-0.0859221	NA	-0.278338
assessment:digestion:abdominal-pain:enum	bacteria.bacteroidetes.bacteroidia.bacteroidales.bacteroidaceae.bacteroides	NA	-0.016918	6.97064e-05	0.977337	NA	-0.112317	NA	-0.0599136
assessment:digestion:bowel-movement-completion:enum	bacteria.bacteroidetes.bacteroidia.bacteroidales.bacteroidaceae.bacteroides	NA	0.0867814	2.83939e-08	1.54212	NA	0.0139131	NA	0.164253
assessment:digestion:bowel-movement-ease:enum	bacteria.bacteroidetes.bacteroidia.bacteroidales.bacteroidaceae.bacteroides	NA	0.108276	0.00302088	1.20085	NA	0.0724027	NA	0.141325
assessment:digestion:diarrhea:enum	bacteria.bacteroidetes.bacteroidia.bacteroidales.bacteroidaceae.bacteroides	NA	-0.0520328	0.00248492	0.614797	NA	-0.102449	NA	-0.121645
assessment:digestion:gas:enum	bacteria.bacteroidetes.bacteroidia.bacteroidales.bacteroidaceae.bacteroides	NA	0.0176302	0.0324351	0.414999	NA	0.0198558	0.0384852	-0.400081
assessment:digestion:medications:enum	bacteria.bacteroidetes.bacteroidia.bacteroidales.bacteroidaceae.bacteroides	NA	0.0141723	NA	0.391063	NA	-0.0249027	0.00506566	-0.514191
assessment:lifestyle:snack:enum	bacteria.bacteroidetes.bacteroidia.bacteroidales.bacteroidaceae.bacteroides	NA	0.0202261	0.00150471	0.442829	NA	0.0190111	NA	0.101656
assessment:diet:freq_fresh_fruit:int	bacteria.bacteroidetes.bacteroidia.bacteroidales.bacteroidaceae.bacteroides	NA	0.0228444	0.00331603	0.490431	NA	-0.0382239	NA	0.250907
assessment:lifestyle:sugary_drinks:enum	bacteria.bacteroidetes.bacteroidia.bacteroidales.bacteroidaceae.bacteroides	NA	0.0175863	7.24655e-07	-0.846793	NA	-0.0129224	NA	0.307358
assessment:diet:avoid_dairy:int	bacteria.bacteroidetes.bacteroidia.bacteroidales.bacteroidaceae.bacteroides	NA	0.226673	0.00891617	1.98012	NA	0.0801705	NA	-0.0584882
assessment:diet:freq_plant_based_protein:int	bacteria.bacteroidetes.bacteroidia.bacteroidales.bacteroidaceae.bacteroides	NA	0.0695397	0.000619312	0.633332	NA	-0.0529914	NA	0.0434093
assessment:diet:freq_savory_snacks:int	bacteria.bacteroidetes.bacteroidia.bacteroidales.bacteroidaceae.bacteroides	NA	-0.000109245	0.012064	-0.413655	NA	0.0314117	NA	0.148
assessment:diet:freq_white_fish:int	bacteria.bacteroidetes.bacteroidia.bacteroidales.bacteroidaceae.bacteroides	NA	0.0433894	0.0145192	-0.549982	NA	-0.0143675	NA	0.368808
assessment:diet:sugar_coffee:int	bacteria.bacteroidetes.bacteroidia.bacteroidales.bacteroidaceae.bacteroides	NA	0.0321542	0.012064	1.24734	NA	-0.155389	NA	0.0394269
assessment:lifestyle:alcohol_drinks_a_day:enum	bacteria.bacteroidetes.bacteroidia.bacteroidales.bacteroidaceae.bacteroides	NA	-0.0184826	NA	0.330598	NA	0.0926638	0.0457462	-0.45737
assessment:lifestyle:grains:enum	bacteria.bacteroidetes.bacteroidia.bacteroidales.bacteroidaceae.bacteroides	NA	-0.0195098	NA	0.0737946	NA	-0.0775242	0.0134815	-0.577203
assessment:lifestyle:avg_stress:enum	bacteria.firmicutes.bacilli.lactobacillales.carnobacteriaceae.granulicatella	NA	0.11818	NA	0.191083	NA	-0.156395	0.00195989	-0.829213
assessment:diet:freq_cooked_root_vegetables:int	bacteria.firmicutes.bacilli.lactobacillales.enterococcaceae.enterococcus	NA	0.279221	NA	0.569239	0.00293648	-0.469662	NA	-0.039798
ADIPONECTIN, SERUM	bacteria.firmicutes.bacilli.lactobacillales.streptococcaceae.streptococcus	NA	0.000782044	NA	-0.0333464	NA	-0.0135171	0.0375115	0.141566
PLATELET COUNT THOUSAND	bacteria.firmicutes.bacilli.lactobacillales.streptococcaceae.streptococcus	0.004515	0.00268139	NA	-0.00140598	0.0189923	-0.00189709	NA	0.00848516
GLUCOSE	bacteria.firmicutes.clostridia.clostridiales.clostridiaceae.clostridium	NA	-0.00139572	NA	-0.0211448	0.0145458	-0.0121737	NA	-0.00384144
HOMA-IR	bacteria.firmicutes.clostridia.clostridiales.dehalobacteriaceae.dehalobacterium	NA	-0.0215225	NA	-0.054197	0.027615	-0.251885	NA	0.044574
INSULIN	bacteria.firmicutes.clostridia.clostridiales.dehalobacteriaceae.dehalobacterium	NA	-0.011979	NA	-0.0343432	0.027615	-0.074493	NA	0.0279226
FOLIC ACID, SERUM	bacteria.firmicutes.clostridia.clostridiales.lachnospiraceae.blautia	NA	0.00267184	NA	-0.0109055	0.0043076	0.0303283	NA	0.0225388
HOMA-IR	bacteria.firmicutes.clostridia.clostridiales.lachnospiraceae.coprococcus	NA	-0.0146512	NA	-0.073475	0.0031545	-0.0660801	NA	-0.0187881
GLUCOSE	bacteria.firmicutes.clostridia.clostridiales.lachnospiraceae.lachnospira	NA	-0.00652852	NA	-0.0161485	0.000224559	-0.0243932	NA	0.00501578
GLYCOHEMOGLOBIN A1C	bacteria.firmicutes.clostridia.clostridiales.lachnospiraceae.lachnospira	0.0126797	-0.286701	NA	-0.705427	0.00578669	-0.744848	NA	0.113257
HOMA-IR	bacteria.firmicutes.clostridia.clostridiales.lachnospiraceae.lachnospira	0.0126797	-0.0410162	NA	-0.193616	0.000224559	-0.142005	NA	0.017286
IL-6	bacteria.firmicutes.clostridia.clostridiales.lachnospiraceae.lachnospira	NA	-0.0157379	NA	-0.338097	NA	-0.0340917	4.53046e-05	-0.653498
IMMATURE GRANULOCYTES	bacteria.firmicutes.clostridia.clostridiales.lachnospiraceae.lachnospira	NA	0.143044	NA	NA	0.000564405	-2.05268	NA	0.456129
INSULIN	bacteria.firmicutes.clostridia.clostridiales.lachnospiraceae.lachnospira	0.0159896	-0.0130369	NA	-0.0263748	0.00203744	-0.0425944	NA	0.00544772
MERCURY, BLOOD	bacteria.firmicutes.clostridia.clostridiales.lachnospiraceae.lachnospira	NA	0.0206126	NA	0.0399278	0.00578669	0.10404	NA	0.193098
TNF-ALPHA	bacteria.firmicutes.clostridia.clostridiales.lachnospiraceae.lachnospira	NA	-0.0194643	NA	-0.166759	NA	-0.0209603	0.0104898	-0.773418
assessment:lifestyle:moderate_activity:enum	bacteria.firmicutes.clostridia.clostridiales.lachnospiraceae.lachnospira	NA	-0.0138361	NA	-0.466787	0.0115502	-0.192657	NA	-0.180846
assessment:lifestyle:vigorous_activity:enum	bacteria.firmicutes.clostridia.clostridiales.lachnospiraceae.lachnospira	NA	-0.0334322	NA	-0.123884	0.00578669	-0.225022	NA	-0.393941
ALAT (SGPT)	bacteria.firmicutes.clostridia.clostridiales.lachnospiraceae.ruminococcus	2.76521e-05	0.0133701	NA	0.0216983	NA	0.000324912	0.0300735	-0.0134133
LYMPHOCYTES	bacteria.firmicutes.clostridia.clostridiales.lachnospiraceae.ruminococcus	NA	-0.00545182	NA	-0.0159044	NA	-0.0209362	0.00168255	-0.0994865
TOTAL NEUTROPHILS	bacteria.firmicutes.clostridia.clostridiales.lachnospiraceae.ruminococcus	NA	0.00382567	NA	0.0164217	NA	0.0224848	0.00913709	0.0753749
ADIPONECTIN, SERUM	bacteria.firmicutes.clostridia.clostridiales.mogibacteriaceae.unclassified	NA	0.00862924	NA	0.0325972	0.00606556	0.0474916	NA	-0.0147356
FERRITIN	bacteria.firmicutes.clostridia.clostridiales.mogibacteriaceae.unclassified	NA	0.000362682	NA	0.000911249	0.00583854	-0.00141831	NA	-0.000187752
HOMA-IR	bacteria.firmicutes.clostridia.clostridiales.mogibacteriaceae.unclassified	NA	-0.0170886	NA	-0.109511	0.000187904	-0.103467	NA	0.0694235
INSULIN	bacteria.firmicutes.clostridia.clostridiales.mogibacteriaceae.unclassified	NA	-0.00618074	NA	-0.00831733	0.000186964	-0.0363072	NA	0.0175195
LDL_SIZE	bacteria.firmicutes.clostridia.clostridiales.mogibacteriaceae.unclassified	NA	0.0862589	NA	0.948482	0.000249903	0.645236	NA	0.203031
LINOLEIC_ACID	bacteria.firmicutes.clostridia.clostridiales.mogibacteriaceae.unclassified	NA	-0.0188404	NA	0.0760027	0.0171442	0.061694	NA	0.209681
LPIR_SCORE	bacteria.firmicutes.clostridia.clostridiales.mogibacteriaceae.unclassified	NA	-0.0025427	NA	-0.0189819	0.00183942	-0.0161468	NA	-0.00879608
WHITE CELL COUNT	bacteria.firmicutes.clostridia.clostridiales.mogibacteriaceae.unclassified	0.0200854	-0.076808	NA	-0.126792	0.00077409	-0.255422	NA	0.0748068
assessment:lifestyle:walk_or_bike:enum	bacteria.firmicutes.clostridia.clostridiales.mogibacteriaceae.unclassified	NA	0.0595552	NA	-0.160656	0.0157954	0.364142	NA	-0.148464
assessment:diet:freq_nuts_seeds:int	bacteria.firmicutes.clostridia.clostridiales.mogibacteriaceae.unclassified	NA	-0.0713367	NA	-0.274462	0.00781053	0.1955	NA	0.296343
ALAT (SGPT)	bacteria.firmicutes.clostridia.clostridiales.ruminococcaceae.oscillospira	NA	0.00109604	0.0010569	-0.0374558	NA	-0.00197172	NA	0.00469798
FERRITIN	bacteria.firmicutes.clostridia.clostridiales.ruminococcaceae.oscillospira	NA	0.000341672	NA	0.000671692	NA	0.000288976	0.0217276	0.0032393
TRIGLYCERIDES	bacteria.firmicutes.clostridia.clostridiales.ruminococcaceae.oscillospira	NA	0.000135315	0.0045235	-0.00493264	NA	-0.00065043	NA	-0.00119013
assessment:lifestyle:muscle_activity_duration:int	bacteria.firmicutes.clostridia.clostridiales.ruminococcaceae.oscillospira	NA	0.0285862	0.0010569	-0.445068	NA	-0.0155005	NA	0.027708
assessment:lifestyle:muscle_activity_frequency:int	bacteria.firmicutes.clostridia.clostridiales.ruminococcaceae.oscillospira	NA	0.0619521	0.00513823	0.575229	NA	-0.0261148	NA	0.02744
assessment:digestion:vomiting:enum	bacteria.firmicutes.clostridia.clostridiales.ruminococcaceae.oscillospira	NA	0.199647	0.00492688	2.92941	NA	-0.0228182	NA	0.407228
assessment:diet:freq_sweets_chocolates:int	bacteria.firmicutes.clostridia.clostridiales.ruminococcaceae.oscillospira	NA	-0.02464	0.00481151	-0.427495	NA	-0.0513334	NA	-0.00157264
assessment:diet:freq_white_fish:int	bacteria.firmicutes.clostridia.clostridiales.ruminococcaceae.oscillospira	NA	0.0342367	0.000594423	-0.670792	NA	-0.013761	NA	0.00904992
assessment:diet:freq_yogurt:int	bacteria.firmicutes.clostridia.clostridiales.ruminococcaceae.oscillospira	NA	-0.0260217	7.15287e-05	-0.556495	NA	-0.0124583	NA	-0.00456177
assessment:diet:sugar_coffee:int	bacteria.firmicutes.clostridia.clostridiales.ruminococcaceae.ruminococcus	NA	-0.0684961	NA	-1.02705	NA	-0.342402	0.00325351	-3.20604
assessment:diet:cookies_cakes_scones:int	bacteria.firmicutes.clostridia.clostridiales.ruminococcaceae.unclassified	NA	-0.00588076	0.00038923	-0.904338	NA	-0.0173749	NA	0.0103258
assessment:digestion:gas:enum	bacteria.firmicutes.erysipelotrichi.erysipelotrichales.erysipelotrichaceae.eubacterium	NA	0.0234959	NA	-0.0333496	NA	0.159656	0.00251488	1.60139
assessment:lifestyle:avg_sleep:enum	bacteria.firmicutes.erysipelotrichi.erysipelotrichales.erysipelotrichaceae.holdemania	NA	-0.0141134	NA	-0.384341	0.00818877	0.581227	NA	0.260343
assessment:lifestyle:muscle_activity_frequency:int	bacteria.firmicutes.erysipelotrichi.erysipelotrichales.erysipelotrichaceae.holdemania	NA	0.0713239	NA	0.377547	0.0108693	-0.242447	NA	-0.224405
assessment:diet:freq_sweets_chocolates:int	bacteria.firmicutes.erysipelotrichi.erysipelotrichales.erysipelotrichaceae.holdemania	NA	-0.00548787	0.0315293	-0.723137	NA	-0.0153432	NA	-0.41249
HOMA-IR	bacteria.firmicutes.clostridia.clostridiales.unclassified.unclassified	0.0213897	-0.0129114	NA	-0.0428027	0.00940007	-0.0436228	NA	0.00451156
INSULIN	bacteria.firmicutes.clostridia.clostridiales.unclassified.unclassified	0.0117208	-0.00481784	NA	-0.0104238	0.0296479	-0.0139843	NA	-0.000616618
WHITE CELL COUNT	bacteria.firmicutes.clostridia.clostridiales.unclassified.unclassified	0.0232676	-0.0328521	NA	-0.0571952	0.0296479	-0.093474	NA	-0.0334231
CALCIUM	bacteria.lentisphaerae.lentisphaeria.victivallales.victivallaceae.victivallis	0.0195478	0.703743	NA	1.76321	0.020894	-1.08314	NA	0.682193
assessment:diet:freq_ice_cream:int	bacteria.actinobacteria.actinobacteria.bifidobacteriales.bifidobacteriaceae.bifidobacterium	NA	-0.366947	NA	0.411974	0.0350317	0.457587	NA	0.0211473
RED CELL COUNT	bacteria.actinobacteria.coriobacteriia.coriobacteriales.coriobacteriaceae.collinsella	NA	-0.0845926	0.0459309	-2.93268	NA	-0.197735	NA	-0.114106
LINOLEIC_ACID	bacteria.actinobacteria.coriobacteriia.coriobacteriales.coriobacteriaceae.unclassified	NA	-0.0109736	NA	0.10129	0.045601	0.099837	NA	0.0364343
assessment:lifestyle:childer:enum	bacteria.actinobacteria.coriobacteriia.coriobacteriales.coriobacteriaceae.unclassified	NA	0.0183355	NA	-0.0627555	NA	-0.0396727	0.0270774	-0.689101
BASOPHILS	bacteria.bacteroidetes.bacteroidia.bacteroidales.bacteroidaceae.bacteroides	NA	0.0687067	0.0211235	-0.580007	NA	0.0396631	NA	0.0821089
POTASSIUM	bacteria.bacteroidetes.bacteroidia.bacteroidales.bacteroidaceae.bacteroides	NA	-0.0770972	0.021335	-0.954834	NA	0.0100988	NA	-0.110399
assessment:lifestyle:time_seated:enum	bacteria.bacteroidetes.bacteroidia.bacteroidales.bacteroidaceae.bacteroides	NA	-0.033608	0.0145192	0.349419	NA	-0.00765221	NA	-0.138541
assessment:digestion:bloating:enum	bacteria.bacteroidetes.bacteroidia.bacteroidales.bacteroidaceae.bacteroides	NA	-0.0162907	NA	0.104666	NA	-0.001059	0.049724	0.33102
assessment:digestion:laxatives:enum	bacteria.bacteroidetes.bacteroidia.bacteroidales.bacteroidaceae.bacteroides	NA	-0.00937237	0.0211235	1.15565	NA	0.0141374	NA	-0.201677
assessment:diet:freq_snacking:int	bacteria.bacteroidetes.bacteroidia.bacteroidales.bacteroidaceae.bacteroides	NA	0.000569462	0.0122829	-0.457543	NA	0.000318045	NA	-0.0614864
assessment:lifestyle:fruits:enum	bacteria.bacteroidetes.bacteroidia.bacteroidales.bacteroidaceae.bacteroides	NA	-0.0407026	0.0211235	0.407073	NA	-0.0573757	NA	-0.183733
assessment:diet:freq_cheese:int	bacteria.bacteroidetes.bacteroidia.bacteroidales.bacteroidaceae.bacteroides	NA	-0.00786229	0.0297057	-0.350055	NA	-0.0338269	NA	0.140936
assessment:diet:freq_ice_cream:int	bacteria.bacteroidetes.bacteroidia.bacteroidales.bacteroidaceae.bacteroides	NA	-0.0250975	0.0427856	-0.493864	NA	-0.0512922	NA	-0.19749
LYMPHOCYTES	bacteria.bacteroidetes.bacteroidia.bacteroidales.barnesiellaceae.unclassified	NA	0.000507187	NA	-0.00651859	0.0347447	0.0419405	NA	0.0102143
TOTAL NEUTROPHILS	bacteria.bacteroidetes.bacteroidia.bacteroidales.barnesiellaceae.unclassified	NA	-0.00196901	NA	0.00479411	0.0347447	-0.0404943	NA	-0.0158489
ALKALINE PHOSPHATASE	bacteria.bacteroidetes.bacteroidia.bacteroidales.porphyromonadaceae.parabacteroides	NA	0.000275082	0.013215	-0.0438406	NA	-0.00430618	NA	-0.0163313
LEAD, BLOOD	bacteria.bacteroidetes.bacteroidia.bacteroidales.porphyromonadaceae.parabacteroides	NA	0.0187158	NA	0.123851	0.0308363	-0.386545	NA	-0.360525
assessment:digestion:abdominal-pain:enum	bacteria.bacteroidetes.bacteroidia.bacteroidales.porphyromonadaceae.parabacteroides	NA	-0.00263773	0.0141965	1.66771	NA	-0.136242	NA	0.144707
ARACHIDONIC ACID	bacteria.bacteroidetes.bacteroidia.bacteroidales.rikenellaceae.unclassified	NA	0.0406524	0.0262722	-0.230816	NA	0.0208645	NA	-0.0469926
UREA NITROGEN	bacteria.bacteroidetes.bacteroidia.bacteroidales.rikenellaceae.unclassified	NA	0.0114669	0.0262722	0.232763	NA	0.0199264	NA	-0.0166953
assessment:diet:freq_pastries:int	bacteria.firmicutes.clostridia.clostridiales.christensenellaceae.unclassified	NA	0.196163	NA	-0.0696265	0.0342766	-0.371987	NA	0.0458756
ALKALINE PHOSPHATASE	bacteria.firmicutes.clostridia.clostridiales.clostridiaceae.clostridium	NA	0.000498426	NA	-0.00665123	0.0120463	-0.0101217	NA	-0.011253
GLYCOHEMOGLOBIN A1C	bacteria.firmicutes.clostridia.clostridiales.clostridiaceae.clostridium	NA	-0.0783498	NA	-0.575	0.0181275	-0.416116	NA	-0.284492
assessment:diet:bread:int	bacteria.firmicutes.clostridia.clostridiales.lachnospiraceae.anaerostipes	NA	-0.19371	NA	0.879715	0.0328107	0.972169	NA	0.161022
FOLIC ACID, SERUM	bacteria.firmicutes.clostridia.clostridiales.lachnospiraceae.coprococcus	NA	0.00368602	NA	0.0130689	0.047703	0.0267307	NA	0.0306782
GLUCOSE	bacteria.firmicutes.clostridia.clostridiales.lachnospiraceae.coprococcus	NA	-0.00275123	NA	-0.00505258	0.0438202	-0.00971583	NA	0.000808006
INSULIN	bacteria.firmicutes.clostridia.clostridiales.lachnospiraceae.coprococcus	NA	-0.00433448	NA	-0.0137867	0.0112673	-0.0198827	NA	-0.00926871
LDL_SIZE	bacteria.firmicutes.clostridia.clostridiales.lachnospiraceae.coprococcus	NA	0.000496789	NA	0.0516576	0.0438202	0.2692	NA	-0.0187978
assessment:lifestyle:avg_sleep:enum	bacteria.firmicutes.clostridia.clostridiales.lachnospiraceae.lachnobacterium	NA	-0.253051	NA	0.250466	NA	-0.109459	0.0309988	3.26195
CREATININE ENZ, SER	bacteria.firmicutes.clostridia.clostridiales.lachnospiraceae.lachnospira	NA	-0.141228	NA	-1.08247	0.0378631	1.04704	NA	1.93269
HEMOGLOBIN	bacteria.firmicutes.clostridia.clostridiales.lachnospiraceae.lachnospira	NA	-0.0331476	NA	-0.0939532	0.0378631	0.140274	NA	0.0284842
RED CELL COUNT	bacteria.firmicutes.clostridia.clostridiales.lachnospiraceae.lachnospira	NA	-0.149967	NA	-0.448237	0.0187	0.417445	NA	-0.0416265
TOTAL NEUTROPHILS	bacteria.firmicutes.clostridia.clostridiales.lachnospiraceae.lachnospira	NA	0.000640297	NA	0.00501648	0.0400998	-0.0249111	NA	-0.00080827
assessment:lifestyle:cruciferous_vegetables:enum	bacteria.firmicutes.clostridia.clostridiales.lachnospiraceae.lachnospira	NA	-0.125427	NA	0.154347	0.0401952	-0.355732	NA	-0.335043
assessment:lifestyle:snack:enum	bacteria.firmicutes.clostridia.clostridiales.lachnospiraceae.oribacterium	NA	-0.262669	NA	-0.438342	0.0289717	0.380622	NA	-0.268929
CHLORIDE	bacteria.firmicutes.clostridia.clostridiales.lachnospiraceae.roseburia	NA	-0.00908342	NA	0.0796683	NA	0.0370114	0.0340004	0.265476
IL-6	bacteria.firmicutes.clostridia.clostridiales.lachnospiraceae.ruminococcus	NA	0.00845832	NA	0.199371	NA	0.0224261	0.031123	0.328145
MERCURY, BLOOD	bacteria.firmicutes.clostridia.clostridiales.mogibacteriaceae.unclassified	NA	0.0197208	NA	0.0233853	0.0242836	-0.0398936	NA	-0.0579454
MONOCYTES	bacteria.firmicutes.clostridia.clostridiales.mogibacteriaceae.unclassified	NA	0.00388262	NA	0.160961	0.0384672	0.0938295	NA	0.0295515
ADIPONECTIN, SERUM	bacteria.firmicutes.clostridia.clostridiales.ruminococcaceae.anaerotruncus	NA	0.00445225	NA	-0.0362609	0.0447968	0.0514938	NA	0.0674606
ASAT (SGOT)	bacteria.firmicutes.clostridia.clostridiales.ruminococcaceae.oscillospira	NA	0.000686389	0.0279155	-0.0403112	NA	-0.00265034	NA	0.00842487
assessment:digestion:vomiting:enum	bacteria.firmicutes.clostridia.clostridiales.ruminococcaceae.unclassified	NA	0.285244	0.0067883	2.69537	NA	0.455898	NA	0.132837
GLUCOSE	bacteria.firmicutes.clostridia.clostridiales.unclassified.unclassified	NA	-0.00104549	NA	-0.00183622	0.00755382	-0.00696964	NA	-0.000594942
GLYCOHEMOGLOBIN A1C	bacteria.firmicutes.clostridia.clostridiales.unclassified.unclassified	NA	-0.0793438	NA	-0.130081	0.0296479	-0.232097	NA	-0.132226
LDL_SIZE	bacteria.firmicutes.clostridia.clostridiales.unclassified.unclassified	NA	0.0556096	NA	0.29503	0.00940007	0.268806	NA	0.192241
MONOCYTES	bacteria.firmicutes.clostridia.clostridiales.unclassified.unclassified	NA	-0.00203854	NA	0.0423821	0.0120619	0.0468219	NA	-0.0104695
ALAT (SGPT)	bacteria.firmicutes.erysipelotrichi.erysipelotrichales.erysipelotrichaceae.holdemania	NA	0.00572827	NA	-0.0323817	0.026373	-0.00765334	NA	0.000741294
ASAT (SGOT)	bacteria.firmicutes.erysipelotrichi.erysipelotrichales.erysipelotrichaceae.holdemania	NA	0.0019129	NA	-0.0386398	0.026373	-0.022869	NA	-0.00975766
assessment:lifestyle:stretching_activity_frequency:int	bacteria.firmicutes.erysipelotrichi.erysipelotrichales.erysipelotrichaceae.holdemania	NA	0.0324122	NA	-0.106891	0.026373	-0.230791	NA	0.0141496
ALKALINE PHOSPHATASE	bacteria.firmicutes.erysipelotrichi.erysipelotrichales.erysipelotrichaceae.unclassified	NA	-0.00178397	NA	0.0127326	NA	-0.00559149	0.0279763	-0.0345974
DPA	bacteria.firmicutes.erysipelotrichi.erysipelotrichales.erysipelotrichaceae.unclassified	NA	0.424173	NA	0.0800117	NA	0.54493	0.0279763	-1.88827
LYMPHOCYTES	bacteria.firmicutes.erysipelotrichi.erysipelotrichales.erysipelotrichaceae.unclassified	NA	0.00157157	NA	-0.00209686	NA	0.00464362	0.0392921	-0.0696727
TOTAL NEUTROPHILS	bacteria.firmicutes.erysipelotrichi.erysipelotrichales.erysipelotrichaceae.unclassified	NA	-0.00165734	NA	0.00543933	NA	0.00130827	0.020993	0.0696019
assessment:personality:mood_swings:enum	bacteria.firmicutes.erysipelotrichi.erysipelotrichales.erysipelotrichaceae.unclassified	NA	-0.0147376	NA	-0.0625288	NA	-0.034469	0.0279763	0.572934
assessment:lifestyle:childer:enum	bacteria.firmicutes.erysipelotrichi.erysipelotrichales.erysipelotrichaceae.unclassified	NA	0.0593334	NA	0.0739715	NA	0.0101238	0.0145018	0.697712
assessment:digestion:bloating:enum	bacteria.firmicutes.erysipelotrichi.erysipelotrichales.erysipelotrichaceae.unclassified	NA	0.0103681	NA	-0.272467	NA	0.0501458	0.0147405	0.714877
assessment:lifestyle:snack:enum	bacteria.firmicutes.erysipelotrichi.erysipelotrichales.erysipelotrichaceae.unclassified	NA	0.0401164	NA	-0.138455	NA	0.0249401	0.0147405	0.681217
assessment:diet:freq_snacking:int	bacteria.firmicutes.erysipelotrichi.erysipelotrichales.erysipelotrichaceae.unclassified	NA	-0.0705402	NA	-0.36755	NA	0.0270532	0.0279763	-0.841681
assessment:diet:freq_cooked_green_vegetables:int	bacteria.firmicutes.erysipelotrichi.erysipelotrichales.erysipelotrichaceae.unclassified	NA	0.0667724	NA	-0.15499	NA	0.134185	0.0355535	0.899569
assessment:diet:spread:int	bacteria.firmicutes.erysipelotrichi.erysipelotrichales.erysipelotrichaceae.unclassified	NA	-0.0150582	NA	-0.13006	NA	-0.066043	0.020993	-0.545548
assessment:diet:cookies_cakes_scones:int	bacteria.verrucomicrobia.verrucomicrobiae.verrucomicrobiales.verrucomicrobiaceae.akkermansia	NA	0.251079	NA	-0.920529	0.0339048	-0.829863	NA	-0.64526

## Sheet: Supplementary Data 6
Supplementary Data 6. Significant associations between microbial pathways and measured factors. For each analyte (e.g., lifestyle, diet, clinical test), associations were tested by fitting generalized linear models (see Methods). Only associations that passed multiple hypothesis correction with FDR < 0.05 are shown.
Factor name	category	subcategory	pathway	description	class	estimate	p-value	r-sqaured
A/G ratio	Blood	Blood	ko00052	Carbohydrate metabolism	Galactose metabolism	-0.000216994	0.00234451	0.00410691
A/G ratio	Blood	Blood	ko00053	Carbohydrate metabolism	Ascorbate and aldarate metabolism	-3.51189e-05	0.0298322	0.00222154
A/G ratio	Blood	Blood	ko00061	Lipid metabolism	Fatty acid biosynthesis	6.17697e-05	0.0404331	0.00239278
A/G ratio	Blood	Blood	ko00071	Lipid metabolism	Fatty acid degradation	3.3183e-05	0.0227507	0.00240485
A/G ratio	Blood	Blood	ko00310	Amino acid metabolism	Lysine degradation	3.27356e-05	0.00924213	0.00365637
A/G ratio	Blood	Blood	ko00362	Xenobiotics biodegradation and metabolism	Benzoate degradation	4.8435e-05	0.000786849	0.00470745
A/G ratio	Blood	Blood	ko00380	Amino acid metabolism	Tryptophan metabolism	4.96824e-05	0.000652442	0.00566381
A/G ratio	Blood	Blood	ko00472	Metabolism of other amino acids	D-Arginine and D-ornithine metabolism	-3.42774e-06	0.00242042	0.00447284
A/G ratio	Blood	Blood	ko00520	Carbohydrate metabolism	Amino sugar and nucleotide sugar metabolism	-0.000192892	0.009919	0.00271164
A/G ratio	Blood	Blood	ko00525	Biosynthesis of other secondary metabolites	Acarbose and validamycin biosynthesis	-2.18067e-05	0.0190483	0.00221541
A/G ratio	Blood	Blood	ko00620	Carbohydrate metabolism	Pyruvate metabolism	0.000131975	0.0226315	0.00237719
A/G ratio	Blood	Blood	ko00633	Xenobiotics biodegradation and metabolism	Nitrotoluene degradation	3.49373e-05	0.0101188	0.0034823
A/G ratio	Blood	Blood	ko00650	Carbohydrate metabolism	Butanoate metabolism	0.000102405	0.0389103	0.00255268
A/G ratio	Blood	Blood	ko00770	Metabolism of cofactors and vitamins	Pantothenate and CoA biosynthesis	4.25035e-05	0.0380177	0.00211714
A/G ratio	Blood	Blood	ko00910	Energy metabolism	Nitrogen metabolism	-4.05226e-05	0.0470279	0.00204073
A/G ratio	Blood	Blood	ko01053	Metabolism of terpenoids and polyketides	Biosynthesis of siderophore group nonribosomal peptides	-1.22035e-05	0.0480883	0.00168855
A/G ratio	Blood	Blood	ko01212	Metabolism	Fatty acid metabolism	0.000102022	7.47773e-05	0.00668102
A/G ratio	Blood	Blood	ko03050	Folding, sorting and degradation	Proteasome	-3.51879e-06	0.0265173	0.00277973
A/G ratio	Blood	Blood	ko04138	Transport and catabolism	Autophagy - yeast	-1.4431e-05	0.00905487	0.00319278
A/G ratio	Blood	Blood	ko05020	Neurodegenerative diseases	Prion diseases	-6.75398e-06	0.000515426	0.00496291
A/G ratio	Blood	Blood	ko05130	Infectious diseases	Pathogenic Escherichia coli infection	-0.871244	0.0435038	0.00645961
A/G ratio	Blood	Blood	ko05150	Infectious diseases	Staphylococcus aureus infection	-9.07334e-06	0.0316405	0.00275985
A/G ratio	Blood	Blood	ko05340	Immune diseases	Primary immunodeficiency	-2.3795e-05	0.000176993	0.00541316
Adiponectin	Blood	Blood	ko00052	Carbohydrate metabolism	Galactose metabolism	-9.63324e-06	0.0091092	0.0032522
Adiponectin	Blood	Blood	ko00071	Lipid metabolism	Fatty acid degradation	2.41933e-06	0.000434668	0.00575606
Adiponectin	Blood	Blood	ko00072	Lipid metabolism	Synthesis and degradation of ketone bodies	8.92384e-07	0.0171917	0.00283575
Adiponectin	Blood	Blood	ko00130	Metabolism of cofactors and vitamins	Ubiquinone and other terpenoid-quinone biosynthesis	-8.41966e-06	0.000415734	0.00550223
Adiponectin	Blood	Blood	ko00140	Lipid metabolism	Steroid hormone biosynthesis	-1.88765e-06	0.00278677	0.00397856
Adiponectin	Blood	Blood	ko00190	Energy metabolism	Oxidative phosphorylation	-1.17417e-05	0.00485787	0.00371146
Adiponectin	Blood	Blood	ko00220	Amino acid metabolism	Arginine biosynthesis	6.35312e-06	0.00543636	0.00386584
Adiponectin	Blood	Blood	ko00250	Amino acid metabolism	Alanine, aspartate and glutamate metabolism	-4.13782e-06	0.0433048	0.00193513
Adiponectin	Blood	Blood	ko00260	Amino acid metabolism	Glycine, serine and threonine metabolism	-3.71329e-06	0.00558246	0.003611
Adiponectin	Blood	Blood	ko00261	Biosynthesis of other secondary metabolites	Monobactam biosynthesis	-1.64014e-06	0.00397858	0.00376356
Adiponectin	Blood	Blood	ko00290	Amino acid metabolism	Valine, leucine and isoleucine biosynthesis	5.83994e-06	0.0298296	0.00241472
Adiponectin	Blood	Blood	ko00310	Amino acid metabolism	Lysine degradation	1.71491e-06	0.00463735	0.00437947
Adiponectin	Blood	Blood	ko00332	Biosynthesis of other secondary metabolites	Carbapenem biosynthesis	1.39919e-06	0.0019465	0.00458393
Adiponectin	Blood	Blood	ko00362	Xenobiotics biodegradation and metabolism	Benzoate degradation	3.13722e-06	4.71466e-06	0.00911666
Adiponectin	Blood	Blood	ko00380	Amino acid metabolism	Tryptophan metabolism	1.90591e-06	0.0100249	0.00344746
Adiponectin	Blood	Blood	ko00400	Amino acid metabolism	Phenylalanine, tyrosine and tryptophan biosynthesis	4.79068e-06	0.0459868	0.00220419
Adiponectin	Blood	Blood	ko00401	Biosynthesis of other secondary metabolites	Novobiocin biosynthesis	1.09768e-06	0.00151151	0.00510092
Adiponectin	Blood	Blood	ko00460	Metabolism of other amino acids	Cyanoamino acid metabolism	-4.4457e-06	0.0247105	0.0026815
Adiponectin	Blood	Blood	ko00473	Metabolism of other amino acids	D-Alanine metabolism	7.60282e-07	0.0284355	0.00229368
Adiponectin	Blood	Blood	ko00480	Metabolism of other amino acids	Glutathione metabolism	-2.47294e-06	0.0152429	0.00268811
Adiponectin	Blood	Blood	ko00510	Glycan biosynthesis and metabolism	N-Glycan biosynthesis	-7.42277e-07	0.0115486	0.00351679
Adiponectin	Blood	Blood	ko00511	Glycan biosynthesis and metabolism	Other glycan degradation	-1.5383e-05	0.000516316	0.00540785
Adiponectin	Blood	Blood	ko00513	Glycan biosynthesis and metabolism	Various types of N-glycan biosynthesis	-4.76534e-06	0.000524937	0.0052316
Adiponectin	Blood	Blood	ko00520	Carbohydrate metabolism	Amino sugar and nucleotide sugar metabolism	-1.39421e-05	0.000129311	0.00632138
Adiponectin	Blood	Blood	ko00521	Biosynthesis of other secondary metabolites	Streptomycin biosynthesis	-4.2311e-06	0.000174472	0.00603267
Adiponectin	Blood	Blood	ko00523	Metabolism of terpenoids and polyketides	Polyketide sugar unit biosynthesis	-3.29205e-06	0.000179787	0.00640184
Adiponectin	Blood	Blood	ko00525	Biosynthesis of other secondary metabolites	Acarbose and validamycin biosynthesis	-1.98789e-06	7.73765e-06	0.00837872
Adiponectin	Blood	Blood	ko00531	Glycan biosynthesis and metabolism	Glycosaminoglycan degradation	-5.69797e-06	0.00256517	0.00432473
Adiponectin	Blood	Blood	ko00540	Glycan biosynthesis and metabolism	Lipopolysaccharide biosynthesis	-1.4921e-05	0.000352537	0.00558793
Adiponectin	Blood	Blood	ko00550	Glycan biosynthesis and metabolism	Peptidoglycan biosynthesis	5.17885e-06	0.0396175	0.00202623
Adiponectin	Blood	Blood	ko00561	Lipid metabolism	Glycerolipid metabolism	4.2663e-06	0.0321823	0.00247918
Adiponectin	Blood	Blood	ko00564	Lipid metabolism	Glycerophospholipid metabolism	5.04952e-06	0.00175343	0.00400617
Adiponectin	Blood	Blood	ko00565	Lipid metabolism	Ether lipid metabolism	-1.5711e-07	0.0070687	0.00352693
Adiponectin	Blood	Blood	ko00600	Lipid metabolism	Sphingolipid metabolism	-9.02546e-06	0.00113632	0.00483869
Adiponectin	Blood	Blood	ko00603	Glycan biosynthesis and metabolism	Glycosphingolipid biosynthesis - globo and isoglobo series	-5.37846e-06	0.000140133	0.00641546
Adiponectin	Blood	Blood	ko00604	Glycan biosynthesis and metabolism	Glycosphingolipid biosynthesis - ganglio series	-4.79245e-06	0.000487162	0.00527877
Adiponectin	Blood	Blood	ko00625	Xenobiotics biodegradation and metabolism	Chloroalkane and chloroalkene degradation	3.49513e-06	0.00700147	0.00380104
Adiponectin	Blood	Blood	ko00626	Xenobiotics biodegradation and metabolism	Naphthalene degradation	2.04679e-06	0.0338268	0.00267327
Adiponectin	Blood	Blood	ko00630	Carbohydrate metabolism	Glyoxylate and dicarboxylate metabolism	-3.8201e-06	0.0107394	0.00262657
Adiponectin	Blood	Blood	ko00740	Metabolism of cofactors and vitamins	Riboflavin metabolism	-4.05572e-06	0.0278841	0.00267274
Adiponectin	Blood	Blood	ko00750	Metabolism of cofactors and vitamins	Vitamin B6 metabolism	-1.82788e-06	0.0355772	0.00282693
Adiponectin	Blood	Blood	ko00780	Metabolism of cofactors and vitamins	Biotin metabolism	-3.74497e-06	0.000804763	0.00495593
Adiponectin	Blood	Blood	ko00790	Metabolism of cofactors and vitamins	Folate biosynthesis	-5.42212e-06	0.00760344	0.00329054
Adiponectin	Blood	Blood	ko00908	Metabolism of terpenoids and polyketides	Zeatin biosynthesis	-8.44208e-07	0.00686566	0.00388483
Adiponectin	Blood	Blood	ko00950	Biosynthesis of other secondary metabolites	Isoquinoline alkaloid biosynthesis	-1.25141e-06	0.0044503	0.00377327
Adiponectin	Blood	Blood	ko00970	Translation	Aminoacyl-tRNA biosynthesis	8.82301e-06	0.0114864	0.00288791
Adiponectin	Blood	Blood	ko01053	Metabolism of terpenoids and polyketides	Biosynthesis of siderophore group nonribosomal peptides	-9.81961e-07	0.000372454	0.00568836
Adiponectin	Blood	Blood	ko01055	Metabolism of terpenoids and polyketides	Biosynthesis of vancomycin group antibiotics	-1.43382e-06	4.78263e-06	0.00830411
Adiponectin	Blood	Blood	ko01210	Metabolism	2-Oxocarboxylic acid metabolism	1.12681e-05	0.00582633	0.00361112
Adiponectin	Blood	Blood	ko01212	Metabolism	Fatty acid metabolism	3.4445e-06	0.0114797	0.00295537
Adiponectin	Blood	Blood	ko01230	Metabolism	Biosynthesis of amino acids	3.35748e-05	0.00182174	0.0043998
Adiponectin	Blood	Blood	ko01501	Drug resistance	beta-Lactam resistance	-6.20912e-06	0.0022214	0.00461599
Adiponectin	Blood	Blood	ko01503	Drug resistance	Cationic antimicrobial peptide (CAMP) resistance	-5.53142e-06	0.000111133	0.00620624
Adiponectin	Blood	Blood	ko01521	Drug resistance	EGFR tyrosine kinase inhibitor resistance	0.0331541	0.000387851	0.00568873
Adiponectin	Blood	Blood	ko03013	Translation	RNA transport	2.1963e-06	0.00811277	0.00334744
Adiponectin	Blood	Blood	ko03015	Translation	mRNA surveillance pathway	0.0323518	0.000523181	0.00542689
Adiponectin	Blood	Blood	ko03020	Transcription	RNA polymerase	2.02477e-06	0.00165888	0.00428616
Adiponectin	Blood	Blood	ko03410	Replication and repair	Base excision repair	1.54649e-06	0.0405306	0.00238023
Adiponectin	Blood	Blood	ko04022	Signal transduction	cGMP-PKG signaling pathway	0.0314375	0.00112892	0.00516725
Adiponectin	Blood	Blood	ko04024	Signal transduction	cAMP signaling pathway	0.02192	0.0396579	0.00250604
Adiponectin	Blood	Blood	ko04066	Signal transduction	HIF-1 signaling pathway	1.75437e-06	0.0168514	0.00308329
Adiponectin	Blood	Blood	ko04070	Signal transduction	Phosphatidylinositol signaling system	-1.23042e-06	0.000583595	0.00502868
Adiponectin	Blood	Blood	ko04110	Cell growth and death	Cell cycle	0.0331541	0.000387851	0.00568873
Adiponectin	Blood	Blood	ko04114	Cell growth and death	Oocyte meiosis	0.0314375	0.00112892	0.00516725
Adiponectin	Blood	Blood	ko04140	Transport and catabolism	Autophagy - animal	0.0331541	0.000387851	0.00568873
Adiponectin	Blood	Blood	ko04142	Transport and catabolism	Lysosome	-7.53658e-06	0.00146325	0.00444025
Adiponectin	Blood	Blood	ko04145	Transport and catabolism	Phagosome	0.0331541	0.000387851	0.00568873
Adiponectin	Blood	Blood	ko04146	Transport and catabolism	Peroxisome	-2.69601e-06	0.0123972	0.0033405
Adiponectin	Blood	Blood	ko04150	Signal transduction	mTOR signaling pathway	0.0331541	0.000387851	0.00568873
Adiponectin	Blood	Blood	ko04151	Signal transduction	PI3K-Akt signaling pathway	6.67458e-07	0.0426882	0.00212496
Adiponectin	Blood	Blood	ko04214	Cell growth and death	Apoptosis - fly	-1.01349e-06	0.00546996	0.00397637
Adiponectin	Blood	Blood	ko04216	Cell growth and death	Ferroptosis	-2.73309e-06	0.00626694	0.00376818
Adiponectin	Blood	Blood	ko04218	Cell growth and death	Cellular senescence	0.0314375	0.00112892	0.00516725
Adiponectin	Blood	Blood	ko04261	Circulatory system	Adrenergic signaling in cardiomyocytes	0.0314375	0.00112892	0.00516725
Adiponectin	Blood	Blood	ko04270	Circulatory system	Vascular smooth muscle contraction	0.0314375	0.00112892	0.00516725
Adiponectin	Blood	Blood	ko04371	Signal transduction	Apelin signaling pathway	0.0330328	0.000393068	0.00564795
Adiponectin	Blood	Blood	ko04390	Signal transduction	Hippo signaling pathway	0.0314375	0.00112892	0.00516725
Adiponectin	Blood	Blood	ko04510	Cellular community - eukaryotes	Focal adhesion	0.0314375	0.00112892	0.00516725
Adiponectin	Blood	Blood	ko04530	Cellular community - eukaryotes	Tight junction	0.0331541	0.000387851	0.00568873
Adiponectin	Blood	Blood	ko04611	Immune system	Platelet activation	0.0314375	0.00112892	0.00516725
Adiponectin	Blood	Blood	ko04720	Nervous system	Long-term potentiation	0.0314375	0.00112892	0.00516725
Adiponectin	Blood	Blood	ko04750	Sensory system	Inflammatory mediator regulation of TRP channels	0.0314375	0.00112892	0.00516725
Adiponectin	Blood	Blood	ko04810	Cell motility	Regulation of actin cytoskeleton	0.0314375	0.00112892	0.00516725
Adiponectin	Blood	Blood	ko04917	Endocrine system	Prolactin signaling pathway	8.9132e-07	0.0462919	0.0022225
Adiponectin	Blood	Blood	ko04921	Endocrine system	Oxytocin signaling pathway	0.026953	0.00501175	0.0037533
Adiponectin	Blood	Blood	ko04922	Endocrine system	Glucagon signaling pathway	3.05313e-06	0.0187279	0.00283349
Adiponectin	Blood	Blood	ko04931	Endocrine and metabolic diseases	Insulin resistance	1.63134e-06	0.0209104	0.00270312
Adiponectin	Blood	Blood	ko04974	Digestive system	Protein digestion and absorption	-2.27982e-06	7.39363e-05	0.00671334
Adiponectin	Blood	Blood	ko05014	Neurodegenerative diseases	Amyotrophic lateral sclerosis (ALS)	-4.25252e-07	0.0177373	0.00294305
Adiponectin	Blood	Blood	ko05020	Neurodegenerative diseases	Prion diseases	-3.11684e-07	0.00186477	0.00418002
Adiponectin	Blood	Blood	ko05110	Infectious diseases	Vibrio cholerae infection	0.0282302	0.00323537	0.00412875
Adiponectin	Blood	Blood	ko05111	Cellular community - prokaryotes	Biofilm formation - Vibrio cholerae	-6.22212e-06	0.00732646	0.00319692
Adiponectin	Blood	Blood	ko05133	Infectious diseases	Pertussis	-1.31655e-06	0.00786949	0.00327241
Adiponectin	Blood	Blood	ko05160	Infectious diseases	Hepatitis C	0.0331541	0.000387851	0.00568873
Adiponectin	Blood	Blood	ko05162	Infectious diseases	Measles	0.0331541	0.000387851	0.00568873
Adiponectin	Blood	Blood	ko05166	Infectious diseases	HTLV-I infection	0.0331541	0.000387851	0.00568873
Adiponectin	Blood	Blood	ko05340	Immune diseases	Primary immunodeficiency	-1.15457e-06	0.000493112	0.00502923
Adiponectin	Blood	Blood	ko05418	Cardiovascular diseases	Fluid shear stress and atherosclerosis	1.55369e-06	0.023067	0.0029976
ALAT (SGPT)	Blood	Blood	ko00051	Carbohydrate metabolism	Fructose and mannose metabolism	3.54034e-06	0.00655667	0.00429334
ALAT (SGPT)	Blood	Blood	ko00052	Carbohydrate metabolism	Galactose metabolism	4.05119e-06	0.00909884	0.00307276
ALAT (SGPT)	Blood	Blood	ko00071	Lipid metabolism	Fatty acid degradation	-1.04648e-06	0.000346964	0.00568747
ALAT (SGPT)	Blood	Blood	ko00072	Lipid metabolism	Synthesis and degradation of ketone bodies	-3.22328e-07	0.0434198	0.00195394
ALAT (SGPT)	Blood	Blood	ko00130	Metabolism of cofactors and vitamins	Ubiquinone and other terpenoid-quinone biosynthesis	4.01146e-06	6.10352e-05	0.00665599
ALAT (SGPT)	Blood	Blood	ko00140	Lipid metabolism	Steroid hormone biosynthesis	8.12634e-07	0.00269263	0.00380139
ALAT (SGPT)	Blood	Blood	ko00190	Energy metabolism	Oxidative phosphorylation	6.88956e-06	2.45206e-05	0.00724282
ALAT (SGPT)	Blood	Blood	ko00220	Amino acid metabolism	Arginine biosynthesis	-2.44297e-06	0.0118009	0.00301012
ALAT (SGPT)	Blood	Blood	ko00250	Amino acid metabolism	Alanine, aspartate and glutamate metabolism	2.11899e-06	0.0138799	0.00281626
ALAT (SGPT)	Blood	Blood	ko00260	Amino acid metabolism	Glycine, serine and threonine metabolism	1.20132e-06	0.0288542	0.00191548
ALAT (SGPT)	Blood	Blood	ko00261	Biosynthesis of other secondary metabolites	Monobactam biosynthesis	7.04354e-07	0.00353671	0.00362317
ALAT (SGPT)	Blood	Blood	ko00290	Amino acid metabolism	Valine, leucine and isoleucine biosynthesis	-2.95145e-06	0.00722467	0.00347958
ALAT (SGPT)	Blood	Blood	ko00332	Biosynthesis of other secondary metabolites	Carbapenem biosynthesis	-8.37539e-07	2.19316e-06	0.00931667
ALAT (SGPT)	Blood	Blood	ko00362	Xenobiotics biodegradation and metabolism	Benzoate degradation	-1.45762e-06	1.3923e-06	0.00975629
ALAT (SGPT)	Blood	Blood	ko00400	Amino acid metabolism	Phenylalanine, tyrosine and tryptophan biosynthesis	-2.24729e-06	0.0235627	0.00255332
ALAT (SGPT)	Blood	Blood	ko00401	Biosynthesis of other secondary metabolites	Novobiocin biosynthesis	-4.6606e-07	0.00141021	0.00486892
ALAT (SGPT)	Blood	Blood	ko00410	Metabolism of other amino acids	beta-Alanine metabolism	6.97302e-07	0.0110547	0.00400725
ALAT (SGPT)	Blood	Blood	ko00430	Metabolism of other amino acids	Taurine and hypotaurine metabolism	8.64958e-07	5.93233e-06	0.00911035
ALAT (SGPT)	Blood	Blood	ko00473	Metabolism of other amino acids	D-Alanine metabolism	-4.64608e-07	0.000754936	0.00493678
ALAT (SGPT)	Blood	Blood	ko00480	Metabolism of other amino acids	Glutathione metabolism	1.36098e-06	0.00159635	0.00448885
ALAT (SGPT)	Blood	Blood	ko00510	Glycan biosynthesis and metabolism	N-Glycan biosynthesis	4.28663e-07	0.000196256	0.00660746
ALAT (SGPT)	Blood	Blood	ko00511	Glycan biosynthesis and metabolism	Other glycan degradation	7.06334e-06	0.00016793	0.00599089
ALAT (SGPT)	Blood	Blood	ko00513	Glycan biosynthesis and metabolism	Various types of N-glycan biosynthesis	2.45992e-06	2.17804e-05	0.00744523
ALAT (SGPT)	Blood	Blood	ko00520	Carbohydrate metabolism	Amino sugar and nucleotide sugar metabolism	7.89231e-06	1.20857e-07	0.0109475
ALAT (SGPT)	Blood	Blood	ko00521	Biosynthesis of other secondary metabolites	Streptomycin biosynthesis	1.21517e-06	0.0143239	0.00244139
ALAT (SGPT)	Blood	Blood	ko00523	Metabolism of terpenoids and polyketides	Polyketide sugar unit biosynthesis	1.4691e-06	6.38527e-05	0.00681708
ALAT (SGPT)	Blood	Blood	ko00524	Biosynthesis of other secondary metabolites	Neomycin, kanamycin and gentamicin biosynthesis	-6.94873e-07	0.000588045	0.00614446
ALAT (SGPT)	Blood	Blood	ko00525	Biosynthesis of other secondary metabolites	Acarbose and validamycin biosynthesis	7.79616e-07	3.24939e-05	0.00686855
ALAT (SGPT)	Blood	Blood	ko00531	Glycan biosynthesis and metabolism	Glycosaminoglycan degradation	2.81236e-06	0.000322233	0.00559862
ALAT (SGPT)	Blood	Blood	ko00540	Glycan biosynthesis and metabolism	Lipopolysaccharide biosynthesis	6.96251e-06	8.14953e-05	0.00644479
ALAT (SGPT)	Blood	Blood	ko00550	Glycan biosynthesis and metabolism	Peptidoglycan biosynthesis	-2.97478e-06	0.00396778	0.00374638
ALAT (SGPT)	Blood	Blood	ko00561	Lipid metabolism	Glycerolipid metabolism	-2.10042e-06	0.00970582	0.00327876
ALAT (SGPT)	Blood	Blood	ko00564	Lipid metabolism	Glycerophospholipid metabolism	-1.81523e-06	0.00644798	0.00269925
ALAT (SGPT)	Blood	Blood	ko00565	Lipid metabolism	Ether lipid metabolism	5.38402e-08	0.0331377	0.00205409
ALAT (SGPT)	Blood	Blood	ko00600	Lipid metabolism	Sphingolipid metabolism	3.80855e-06	0.00124575	0.00446504
ALAT (SGPT)	Blood	Blood	ko00603	Glycan biosynthesis and metabolism	Glycosphingolipid biosynthesis - globo and isoglobo series	2.36349e-06	8.4607e-05	0.00648233
ALAT (SGPT)	Blood	Blood	ko00604	Glycan biosynthesis and metabolism	Glycosphingolipid biosynthesis - ganglio series	2.46991e-06	2.02706e-05	0.00748622
ALAT (SGPT)	Blood	Blood	ko00625	Xenobiotics biodegradation and metabolism	Chloroalkane and chloroalkene degradation	-1.35761e-06	0.0149636	0.00294545
ALAT (SGPT)	Blood	Blood	ko00626	Xenobiotics biodegradation and metabolism	Naphthalene degradation	-9.96083e-07	0.0103058	0.0035116
ALAT (SGPT)	Blood	Blood	ko00720	Energy metabolism	Carbon fixation pathways in prokaryotes	3.28328e-06	0.0106449	0.00314778
ALAT (SGPT)	Blood	Blood	ko00740	Metabolism of cofactors and vitamins	Riboflavin metabolism	2.15273e-06	0.00344412	0.00428008
ALAT (SGPT)	Blood	Blood	ko00780	Metabolism of cofactors and vitamins	Biotin metabolism	1.97439e-06	2.47171e-05	0.00747799
ALAT (SGPT)	Blood	Blood	ko00790	Metabolism of cofactors and vitamins	Folate biosynthesis	3.37614e-06	2.69888e-05	0.00736123
ALAT (SGPT)	Blood	Blood	ko00906	Metabolism of terpenoids and polyketides	Carotenoid biosynthesis	-3.16351e-07	0.000154392	0.00690628
ALAT (SGPT)	Blood	Blood	ko00908	Metabolism of terpenoids and polyketides	Zeatin biosynthesis	3.53134e-07	0.00686566	0.00365327
ALAT (SGPT)	Blood	Blood	ko00910	Energy metabolism	Nitrogen metabolism	9.58067e-07	0.0282948	0.00259516
ALAT (SGPT)	Blood	Blood	ko00950	Biosynthesis of other secondary metabolites	Isoquinoline alkaloid biosynthesis	6.7704e-07	0.000112592	0.00617256
ALAT (SGPT)	Blood	Blood	ko00970	Translation	Aminoacyl-tRNA biosynthesis	-5.40096e-06	0.000161148	0.00597435
ALAT (SGPT)	Blood	Blood	ko00980	Xenobiotics biodegradation and metabolism	Metabolism of xenobiotics by cytochrome P450	-5.52793e-07	0.00392773	0.00465364
ALAT (SGPT)	Blood	Blood	ko00982	Xenobiotics biodegradation and metabolism	Drug metabolism - cytochrome P450	-5.73305e-07	0.00339682	0.00468424
ALAT (SGPT)	Blood	Blood	ko01053	Metabolism of terpenoids and polyketides	Biosynthesis of siderophore group nonribosomal peptides	4.35139e-07	0.000372454	0.00536423
ALAT (SGPT)	Blood	Blood	ko01055	Metabolism of terpenoids and polyketides	Biosynthesis of vancomycin group antibiotics	5.28708e-07	5.73437e-05	0.00601913
ALAT (SGPT)	Blood	Blood	ko01210	Metabolism	2-Oxocarboxylic acid metabolism	-5.90701e-06	0.000396704	0.00552669
ALAT (SGPT)	Blood	Blood	ko01212	Metabolism	Fatty acid metabolism	-1.20789e-06	0.0374384	0.00182488
ALAT (SGPT)	Blood	Blood	ko01230	Metabolism	Biosynthesis of amino acids	-1.767e-05	6.44782e-05	0.00659712
ALAT (SGPT)	Blood	Blood	ko01501	Drug resistance	beta-Lactam resistance	3.04283e-06	0.000161263	0.00606371
ALAT (SGPT)	Blood	Blood	ko01502	Drug resistance	Vancomycin resistance	-1.32492e-06	0.000373409	0.00555218
ALAT (SGPT)	Blood	Blood	ko01503	Drug resistance	Cationic antimicrobial peptide (CAMP) resistance	3.28388e-06	5.03389e-08	0.0115637
ALAT (SGPT)	Blood	Blood	ko01521	Drug resistance	EGFR tyrosine kinase inhibitor resistance	-0.016054	0.00071382	0.00540567
ALAT (SGPT)	Blood	Blood	ko01523	Drug resistance	Antifolate resistance	1.88817e-06	0.00151513	0.00575372
ALAT (SGPT)	Blood	Blood	ko03008	Translation	Ribosome biogenesis in eukaryotes	-2.06546e-07	0.0168221	0.00319595
ALAT (SGPT)	Blood	Blood	ko03010	Translation	Ribosome	-7.08341e-06	0.0115439	0.00294703
ALAT (SGPT)	Blood	Blood	ko03015	Translation	mRNA surveillance pathway	-0.0159745	0.00074763	0.00536538
ALAT (SGPT)	Blood	Blood	ko03018	Folding, sorting and degradation	RNA degradation	8.47164e-07	0.0456759	0.0025154
ALAT (SGPT)	Blood	Blood	ko03020	Transcription	RNA polymerase	-9.68249e-07	0.00025056	0.0052792
ALAT (SGPT)	Blood	Blood	ko03050	Folding, sorting and degradation	Proteasome	-7.35534e-08	0.0282145	0.00266456
ALAT (SGPT)	Blood	Blood	ko03060	Folding, sorting and degradation	Protein export	-1.05668e-06	0.0427086	0.00213254
ALAT (SGPT)	Blood	Blood	ko03070	Membrane transport	Bacterial secretion system	-2.65393e-06	0.00365649	0.0047468
ALAT (SGPT)	Blood	Blood	ko03440	Replication and repair	Homologous recombination	-1.93847e-06	0.0432042	0.00210586
ALAT (SGPT)	Blood	Blood	ko03450	Replication and repair	Non-homologous end-joining	-4.92888e-07	0.0101747	0.0042246
ALAT (SGPT)	Blood	Blood	ko04022	Signal transduction	cGMP-PKG signaling pathway	-0.0153729	0.00156092	0.00496513
ALAT (SGPT)	Blood	Blood	ko04024	Signal transduction	cAMP signaling pathway	-0.0110605	0.0158314	0.00306662
ALAT (SGPT)	Blood	Blood	ko04066	Signal transduction	HIF-1 signaling pathway	-1.1628e-06	2.9699e-05	0.00802215
ALAT (SGPT)	Blood	Blood	ko04070	Signal transduction	Phosphatidylinositol signaling system	3.72033e-07	0.0177233	0.00226324
ALAT (SGPT)	Blood	Blood	ko04110	Cell growth and death	Cell cycle	-0.016054	0.00071382	0.00540567
ALAT (SGPT)	Blood	Blood	ko04114	Cell growth and death	Oocyte meiosis	-0.0153729	0.00156092	0.00496513
ALAT (SGPT)	Blood	Blood	ko04138	Transport and catabolism	Autophagy - yeast	-3.22866e-07	0.00524828	0.00355336
ALAT (SGPT)	Blood	Blood	ko04140	Transport and catabolism	Autophagy - animal	-0.016054	0.00071382	0.00540567
ALAT (SGPT)	Blood	Blood	ko04142	Transport and catabolism	Lysosome	3.59524e-06	0.000345161	0.00532431
ALAT (SGPT)	Blood	Blood	ko04145	Transport and catabolism	Phagosome	-0.016054	0.00071382	0.00540567
ALAT (SGPT)	Blood	Blood	ko04146	Transport and catabolism	Peroxisome	1.13092e-06	0.0145442	0.00300549
ALAT (SGPT)	Blood	Blood	ko04150	Signal transduction	mTOR signaling pathway	-0.016054	0.00071382	0.00540567
ALAT (SGPT)	Blood	Blood	ko04151	Signal transduction	PI3K-Akt signaling pathway	-4.02234e-07	0.00194462	0.00458568
ALAT (SGPT)	Blood	Blood	ko04213	Aging	Longevity regulating pathway - multiple species	4.13852e-07	0.0419766	0.00253681
ALAT (SGPT)	Blood	Blood	ko04214	Cell growth and death	Apoptosis - fly	4.31223e-07	0.00527117	0.00378197
ALAT (SGPT)	Blood	Blood	ko04216	Cell growth and death	Ferroptosis	1.14385e-06	0.00719826	0.00341741
ALAT (SGPT)	Blood	Blood	ko04218	Cell growth and death	Cellular senescence	-0.0153729	0.00156092	0.00496513
ALAT (SGPT)	Blood	Blood	ko04261	Circulatory system	Adrenergic signaling in cardiomyocytes	-0.0153729	0.00156092	0.00496513
ALAT (SGPT)	Blood	Blood	ko04270	Circulatory system	Vascular smooth muscle contraction	-0.0153729	0.00156092	0.00496513
ALAT (SGPT)	Blood	Blood	ko04371	Signal transduction	Apelin signaling pathway	-0.0160714	0.000693285	0.0054224
ALAT (SGPT)	Blood	Blood	ko04390	Signal transduction	Hippo signaling pathway	-0.0153729	0.00156092	0.00496513
ALAT (SGPT)	Blood	Blood	ko04510	Cellular community - eukaryotes	Focal adhesion	-0.0153729	0.00156092	0.00496513
ALAT (SGPT)	Blood	Blood	ko04530	Cellular community - eukaryotes	Tight junction	-0.016054	0.00071382	0.00540567
ALAT (SGPT)	Blood	Blood	ko04611	Immune system	Platelet activation	-0.0153729	0.00156092	0.00496513
ALAT (SGPT)	Blood	Blood	ko04720	Nervous system	Long-term potentiation	-0.0153729	0.00156092	0.00496513
ALAT (SGPT)	Blood	Blood	ko04750	Sensory system	Inflammatory mediator regulation of TRP channels	-0.0153729	0.00156092	0.00496513
ALAT (SGPT)	Blood	Blood	ko04810	Cell motility	Regulation of actin cytoskeleton	-0.0153729	0.00156092	0.00496513
ALAT (SGPT)	Blood	Blood	ko04910	Endocrine system	Insulin signaling pathway	-6.23608e-07	0.040697	0.00249454
ALAT (SGPT)	Blood	Blood	ko04917	Endocrine system	Prolactin signaling pathway	-4.38388e-07	0.0183766	0.00288135
ALAT (SGPT)	Blood	Blood	ko04919	Endocrine system	Thyroid hormone signaling pathway	-0.0102779	0.0247489	0.00287392
ALAT (SGPT)	Blood	Blood	ko04921	Endocrine system	Oxytocin signaling pathway	-0.013974	0.0020013	0.00451071
ALAT (SGPT)	Blood	Blood	ko04922	Endocrine system	Glucagon signaling pathway	-2.36673e-06	1.10671e-06	0.00985057
ALAT (SGPT)	Blood	Blood	ko04930	Endocrine and metabolic diseases	Type II diabetes mellitus	-2.72568e-07	0.0103212	0.00337646
ALAT (SGPT)	Blood	Blood	ko04931	Endocrine and metabolic diseases	Insulin resistance	-1.19162e-06	9.30841e-06	0.00841005
ALAT (SGPT)	Blood	Blood	ko04974	Digestive system	Protein digestion and absorption	1.03544e-06	1.56721e-05	0.00736866
ALAT (SGPT)	Blood	Blood	ko04976	Digestive system	Bile secretion	-0.0112023	0.0257094	0.00329949
ALAT (SGPT)	Blood	Blood	ko05014	Neurodegenerative diseases	Amyotrophic lateral sclerosis (ALS)	2.14117e-07	0.00391545	0.00406095
ALAT (SGPT)	Blood	Blood	ko05020	Neurodegenerative diseases	Prion diseases	1.80899e-07	1.09912e-05	0.00805433
ALAT (SGPT)	Blood	Blood	ko05100	Infectious diseases	Bacterial invasion of epithelial cells	2.69795e-08	0.00807745	0.00395323
ALAT (SGPT)	Blood	Blood	ko05110	Infectious diseases	Vibrio cholerae infection	-0.0139476	0.00212754	0.00449696
ALAT (SGPT)	Blood	Blood	ko05111	Cellular community - prokaryotes	Biofilm formation - Vibrio cholerae	3.16892e-06	0.00142173	0.00431542
ALAT (SGPT)	Blood	Blood	ko05133	Infectious diseases	Pertussis	7.35615e-07	0.000543869	0.00505292
ALAT (SGPT)	Blood	Blood	ko05152	Infectious diseases	Tuberculosis	-3.49303e-07	0.0239095	0.00236521
ALAT (SGPT)	Blood	Blood	ko05160	Infectious diseases	Hepatitis C	-0.016054	0.00071382	0.00540567
ALAT (SGPT)	Blood	Blood	ko05162	Infectious diseases	Measles	-0.016054	0.00071382	0.00540567
ALAT (SGPT)	Blood	Blood	ko05166	Infectious diseases	HTLV-I infection	-0.016054	0.00071382	0.00540567
ALAT (SGPT)	Blood	Blood	ko05205	Cancers	Proteoglycans in cancer	-1.48208e-07	0.00839253	0.003174
ALAT (SGPT)	Blood	Blood	ko05206	Cancers	MicroRNAs in cancer	-7.0175e-07	0.00625244	0.00432044
ALAT (SGPT)	Blood	Blood	ko05340	Immune diseases	Primary immunodeficiency	7.75127e-07	3.43469e-09	0.0131165
ALAT (SGPT)	Blood	Blood	ko05418	Cardiovascular diseases	Fluid shear stress and atherosclerosis	-5.77964e-07	0.0492882	0.00216782
Albumin	Blood	Blood	ko00052	Carbohydrate metabolism	Galactose metabolism	-0.000230878	0.00213	0.00425267
Albumin	Blood	Blood	ko00260	Amino acid metabolism	Glycine, serine and threonine metabolism	-6.62558e-05	0.012475	0.00248789
Albumin	Blood	Blood	ko00520	Carbohydrate metabolism	Amino sugar and nucleotide sugar metabolism	-0.000165905	0.0406734	0.00171618
Albumin	Blood	Blood	ko00600	Lipid metabolism	Sphingolipid metabolism	-0.000122701	0.045919	0.00171513
Albumin	Blood	Blood	ko00620	Carbohydrate metabolism	Pyruvate metabolism	0.000146692	0.0156192	0.0027169
Albumin	Blood	Blood	ko00650	Carbohydrate metabolism	Butanoate metabolism	0.000100829	0.0488945	0.0022245
Albumin	Blood	Blood	ko00720	Energy metabolism	Carbon fixation pathways in prokaryotes	0.000139934	0.0267491	0.00229923
Albumin	Blood	Blood	ko01200	Metabolism	Carbon metabolism	0.000144079	0.0393134	0.00215926
Albumin	Blood	Blood	ko01212	Metabolism	Fatty acid metabolism	7.03451e-05	0.0124882	0.00270096
Albumin	Blood	Blood	ko03410	Replication and repair	Base excision repair	3.15251e-05	0.0439195	0.00213365
Albumin	Blood	Blood	ko04151	Signal transduction	PI3K-Akt signaling pathway	1.61145e-05	0.0130585	0.00292329
Albumin	Blood	Blood	ko04612	Immune system	Antigen processing and presentation	6.8866e-06	0.01825	0.00332839
Albumin	Blood	Blood	ko04657	Immune system	IL-17 signaling pathway	6.8866e-06	0.01825	0.00332839
Albumin	Blood	Blood	ko04659	Immune system	Th17 cell differentiation	6.8866e-06	0.01825	0.00332839
Albumin	Blood	Blood	ko04914	Endocrine system	Progesterone-mediated oocyte maturation	6.8866e-06	0.01825	0.00332839
Albumin	Blood	Blood	ko04915	Endocrine system	Estrogen signaling pathway	6.8866e-06	0.01825	0.00332839
Albumin	Blood	Blood	ko05130	Infectious diseases	Pathogenic Escherichia coli infection	-1.03289	0.0149748	0.00852326
Albumin	Blood	Blood	ko05150	Infectious diseases	Staphylococcus aureus infection	-1.12505e-05	0.00677983	0.00401627
Albumin	Blood	Blood	ko05340	Immune diseases	Primary immunodeficiency	-1.6546e-05	0.0170492	0.00219823
Alkaline Phosphatase	Blood	Blood	ko00052	Carbohydrate metabolism	Galactose metabolism	2.49343e-06	0.0103114	0.00291379
Alkaline Phosphatase	Blood	Blood	ko00061	Lipid metabolism	Fatty acid biosynthesis	-9.42072e-07	0.0180937	0.00319237
Alkaline Phosphatase	Blood	Blood	ko00071	Lipid metabolism	Fatty acid degradation	-4.88161e-07	0.0101125	0.00295837
Alkaline Phosphatase	Blood	Blood	ko00072	Lipid metabolism	Synthesis and degradation of ketone bodies	-3.3103e-07	0.000225919	0.00569406
Alkaline Phosphatase	Blood	Blood	ko00121	Lipid metabolism	Secondary bile acid biosynthesis	2.6114e-07	0.0189185	0.00269891
Alkaline Phosphatase	Blood	Blood	ko00130	Metabolism of cofactors and vitamins	Ubiquinone and other terpenoid-quinone biosynthesis	1.77033e-06	0.00601199	0.00309086
Alkaline Phosphatase	Blood	Blood	ko00260	Amino acid metabolism	Glycine, serine and threonine metabolism	1.01087e-06	0.00425636	0.00364743
Alkaline Phosphatase	Blood	Blood	ko00261	Biosynthesis of other secondary metabolites	Monobactam biosynthesis	4.59633e-07	0.0023853	0.00390998
Alkaline Phosphatase	Blood	Blood	ko00310	Amino acid metabolism	Lysine degradation	-4.27259e-07	0.00933478	0.00343836
Alkaline Phosphatase	Blood	Blood	ko00332	Biosynthesis of other secondary metabolites	Carbapenem biosynthesis	-3.16546e-07	0.00878442	0.00312524
Alkaline Phosphatase	Blood	Blood	ko00340	Amino acid metabolism	Histidine metabolism	-1.21668e-06	0.0451926	0.00306654
Alkaline Phosphatase	Blood	Blood	ko00362	Xenobiotics biodegradation and metabolism	Benzoate degradation	-8.24165e-07	1.29534e-05	0.00778217
Alkaline Phosphatase	Blood	Blood	ko00380	Amino acid metabolism	Tryptophan metabolism	-5.46492e-07	0.00596738	0.00368806
Alkaline Phosphatase	Blood	Blood	ko00410	Metabolism of other amino acids	beta-Alanine metabolism	3.90088e-07	0.0300045	0.00308007
Alkaline Phosphatase	Blood	Blood	ko00473	Metabolism of other amino acids	D-Alanine metabolism	-2.22013e-07	0.0144306	0.00268422
Alkaline Phosphatase	Blood	Blood	ko00480	Metabolism of other amino acids	Glutathione metabolism	8.15128e-07	0.0028128	0.00401987
Alkaline Phosphatase	Blood	Blood	ko00520	Carbohydrate metabolism	Amino sugar and nucleotide sugar metabolism	3.2041e-06	0.00114622	0.00433799
Alkaline Phosphatase	Blood	Blood	ko00521	Biosynthesis of other secondary metabolites	Streptomycin biosynthesis	1.04523e-06	0.000536749	0.00484085
Alkaline Phosphatase	Blood	Blood	ko00523	Metabolism of terpenoids and polyketides	Polyketide sugar unit biosynthesis	8.74827e-07	0.000179088	0.00604728
Alkaline Phosphatase	Blood	Blood	ko00525	Biosynthesis of other secondary metabolites	Acarbose and validamycin biosynthesis	5.60931e-07	1.94925e-06	0.00905587
Alkaline Phosphatase	Blood	Blood	ko00540	Glycan biosynthesis and metabolism	Lipopolysaccharide biosynthesis	2.70926e-06	0.0220357	0.00224786
Alkaline Phosphatase	Blood	Blood	ko00565	Lipid metabolism	Ether lipid metabolism	3.46372e-08	0.0296979	0.00215509
Alkaline Phosphatase	Blood	Blood	ko00603	Glycan biosynthesis and metabolism	Glycosphingolipid biosynthesis - globo and isoglobo series	9.14167e-07	0.0225172	0.00222347
Alkaline Phosphatase	Blood	Blood	ko00780	Metabolism of cofactors and vitamins	Biotin metabolism	6.6116e-07	0.0377611	0.00186171
Alkaline Phosphatase	Blood	Blood	ko00790	Metabolism of cofactors and vitamins	Folate biosynthesis	1.90501e-06	0.000241318	0.00583424
Alkaline Phosphatase	Blood	Blood	ko00900	Metabolism of terpenoids and polyketides	Terpenoid backbone biosynthesis	-9.29946e-07	0.024351	0.00244847
Alkaline Phosphatase	Blood	Blood	ko00950	Biosynthesis of other secondary metabolites	Isoquinoline alkaloid biosynthesis	2.70113e-07	0.0240752	0.00227494
Alkaline Phosphatase	Blood	Blood	ko00970	Translation	Aminoacyl-tRNA biosynthesis	-1.95796e-06	0.0404617	0.00174551
Alkaline Phosphatase	Blood	Blood	ko01053	Metabolism of terpenoids and polyketides	Biosynthesis of siderophore group nonribosomal peptides	2.96107e-07	0.000133825	0.00631149
Alkaline Phosphatase	Blood	Blood	ko01055	Metabolism of terpenoids and polyketides	Biosynthesis of vancomycin group antibiotics	3.60964e-07	1.35e-05	0.00711798
Alkaline Phosphatase	Blood	Blood	ko01210	Metabolism	2-Oxocarboxylic acid metabolism	-2.68939e-06	0.0144758	0.00271498
Alkaline Phosphatase	Blood	Blood	ko01212	Metabolism	Fatty acid metabolism	-1.48945e-06	1.73735e-05	0.0079663
Alkaline Phosphatase	Blood	Blood	ko01230	Metabolism	Biosynthesis of amino acids	-6.75998e-06	0.0251775	0.00221758
Alkaline Phosphatase	Blood	Blood	ko01501	Drug resistance	beta-Lactam resistance	1.30019e-06	0.015757	0.00260171
Alkaline Phosphatase	Blood	Blood	ko01502	Drug resistance	Vancomycin resistance	-6.04959e-07	0.0149798	0.00274178
Alkaline Phosphatase	Blood	Blood	ko01503	Drug resistance	Cationic antimicrobial peptide (CAMP) resistance	1.57099e-06	4.55109e-05	0.00651572
Alkaline Phosphatase	Blood	Blood	ko03010	Translation	Ribosome	-3.69149e-06	0.0463506	0.00190219
Alkaline Phosphatase	Blood	Blood	ko03020	Transcription	RNA polymerase	-5.22778e-07	0.00229479	0.00378844
Alkaline Phosphatase	Blood	Blood	ko03060	Folding, sorting and degradation	Protein export	-9.44166e-07	0.00187728	0.00462813
Alkaline Phosphatase	Blood	Blood	ko04020	Signal transduction	Calcium signaling pathway	-0.00566532	0.0293519	0.00219775
Alkaline Phosphatase	Blood	Blood	ko04070	Signal transduction	Phosphatidylinositol signaling system	2.23175e-07	0.0252106	0.00201736
Alkaline Phosphatase	Blood	Blood	ko04151	Signal transduction	PI3K-Akt signaling pathway	-1.77048e-07	0.0401013	0.00205034
Alkaline Phosphatase	Blood	Blood	ko04212	Aging	Longevity regulating pathway - worm	-4.04274e-07	0.000811799	0.00524769
Alkaline Phosphatase	Blood	Blood	ko04371	Signal transduction	Apelin signaling pathway	-0.00604232	0.0484939	0.00217208
Alkaline Phosphatase	Blood	Blood	ko04612	Immune system	Antigen processing and presentation	-8.02404e-08	0.0244045	0.00268667
Alkaline Phosphatase	Blood	Blood	ko04657	Immune system	IL-17 signaling pathway	-8.02404e-08	0.0244045	0.00268667
Alkaline Phosphatase	Blood	Blood	ko04659	Immune system	Th17 cell differentiation	-8.02404e-08	0.0244045	0.00268667
Alkaline Phosphatase	Blood	Blood	ko04914	Endocrine system	Progesterone-mediated oocyte maturation	-8.02404e-08	0.0244045	0.00268667
Alkaline Phosphatase	Blood	Blood	ko04915	Endocrine system	Estrogen signaling pathway	-8.02404e-08	0.0244045	0.00268667
Alkaline Phosphatase	Blood	Blood	ko04918	Endocrine system	Thyroid hormone synthesis	4.07605e-07	0.0404307	0.00285554
Alkaline Phosphatase	Blood	Blood	ko04923	Endocrine system	Regulation of lipolysis in adipocytes	-0.00559741	0.0311315	0.00214778
Alkaline Phosphatase	Blood	Blood	ko04974	Digestive system	Protein digestion and absorption	4.09931e-07	0.0101581	0.00270567
Alkaline Phosphatase	Blood	Blood	ko05010	Neurodegenerative diseases	Alzheimer's disease	-2.39107e-07	0.0485084	0.002946
Alkaline Phosphatase	Blood	Blood	ko05020	Neurodegenerative diseases	Prion diseases	5.87064e-08	0.0275623	0.0018756
Alkaline Phosphatase	Blood	Blood	ko05100	Infectious diseases	Bacterial invasion of epithelial cells	1.89601e-08	0.00319169	0.00500446
Alkaline Phosphatase	Blood	Blood	ko05133	Infectious diseases	Pertussis	3.44525e-07	0.0140331	0.00263265
Alkaline Phosphatase	Blood	Blood	ko05142	Infectious diseases	Chagas disease (American trypanosomiasis)	5.2729e-08	0.0229208	0.00320633
Alkaline Phosphatase	Blood	Blood	ko05150	Infectious diseases	Staphylococcus aureus infection	1.19014e-07	0.0338879	0.00261892
Alkaline Phosphatase	Blood	Blood	ko05152	Infectious diseases	Tuberculosis	-2.27115e-07	0.0186405	0.00253896
Alkaline Phosphatase	Blood	Blood	ko05206	Cancers	MicroRNAs in cancer	-3.65793e-07	0.0267849	0.0028401
Alkaline Phosphatase	Blood	Blood	ko05219	Cancers	Bladder cancer	2.37845e-08	0.000291269	0.00674791
Alkaline Phosphatase	Blood	Blood	ko05340	Immune diseases	Primary immunodeficiency	3.50246e-07	3.31105e-05	0.0065774
Arachidonic acid	Blood	Nutrition	ko00061	Lipid metabolism	Fatty acid biosynthesis	1.16211e-05	0.00362172	0.00455492
Arachidonic acid	Blood	Nutrition	ko00405	Biosynthesis of other secondary metabolites	Phenazine biosynthesis	-2.52529e-06	0.0203351	0.00266072
Arachidonic acid	Blood	Nutrition	ko01212	Metabolism	Fatty acid metabolism	1.00374e-05	0.00833252	0.00307111
Arachidonic acid	Blood	Nutrition	ko04151	Signal transduction	PI3K-Akt signaling pathway	2.01885e-06	0.0238763	0.00247657
Arachidonic acid	Blood	Nutrition	ko04612	Immune system	Antigen processing and presentation	8.72294e-07	0.0244045	0.00290245
Arachidonic acid	Blood	Nutrition	ko04657	Immune system	IL-17 signaling pathway	8.72294e-07	0.0244045	0.00290245
Arachidonic acid	Blood	Nutrition	ko04659	Immune system	Th17 cell differentiation	8.72294e-07	0.0244045	0.00290245
Arachidonic acid	Blood	Nutrition	ko04914	Endocrine system	Progesterone-mediated oocyte maturation	8.72294e-07	0.0244045	0.00290245
Arachidonic acid	Blood	Nutrition	ko04915	Endocrine system	Estrogen signaling pathway	8.72294e-07	0.0244045	0.00290245
Arachidonic acid	Blood	Nutrition	ko05215	Cancers	Prostate cancer	1.24301e-06	0.0119613	0.0046419
ASAT (SGOT)	Blood	Blood	ko00130	Metabolism of cofactors and vitamins	Ubiquinone and other terpenoid-quinone biosynthesis	4.40449e-06	0.0196424	0.00229703
ASAT (SGOT)	Blood	Blood	ko00332	Biosynthesis of other secondary metabolites	Carbapenem biosynthesis	-9.53431e-07	0.00462156	0.00356465
ASAT (SGOT)	Blood	Blood	ko00362	Xenobiotics biodegradation and metabolism	Benzoate degradation	-1.16243e-06	0.0484796	0.00165194
ASAT (SGOT)	Blood	Blood	ko00430	Metabolism of other amino acids	Taurine and hypotaurine metabolism	9.57005e-07	0.00510669	0.00329117
ASAT (SGOT)	Blood	Blood	ko00480	Metabolism of other amino acids	Glutathione metabolism	2.01721e-06	0.00811058	0.00297308
ASAT (SGOT)	Blood	Blood	ko00511	Glycan biosynthesis and metabolism	Other glycan degradation	7.88742e-06	0.0244069	0.00212138
ASAT (SGOT)	Blood	Blood	ko00513	Glycan biosynthesis and metabolism	Various types of N-glycan biosynthesis	2.81139e-06	0.0100682	0.00283584
ASAT (SGOT)	Blood	Blood	ko00520	Carbohydrate metabolism	Amino sugar and nucleotide sugar metabolism	9.43061e-06	0.000711096	0.00469234
ASAT (SGOT)	Blood	Blood	ko00524	Biosynthesis of other secondary metabolites	Neomycin, kanamycin and gentamicin biosynthesis	-8.70132e-07	0.027243	0.0028253
ASAT (SGOT)	Blood	Blood	ko00531	Glycan biosynthesis and metabolism	Glycosaminoglycan degradation	3.51211e-06	0.016946	0.00255228
ASAT (SGOT)	Blood	Blood	ko00540	Glycan biosynthesis and metabolism	Lipopolysaccharide biosynthesis	7.35838e-06	0.0299824	0.00203042
ASAT (SGOT)	Blood	Blood	ko00550	Glycan biosynthesis and metabolism	Peptidoglycan biosynthesis	-4.04434e-06	0.0344808	0.00201367
ASAT (SGOT)	Blood	Blood	ko00561	Lipid metabolism	Glycerolipid metabolism	-3.10225e-06	0.0422664	0.00212725
ASAT (SGOT)	Blood	Blood	ko00603	Glycan biosynthesis and metabolism	Glycosphingolipid biosynthesis - globo and isoglobo series	2.35524e-06	0.0427151	0.00177096
ASAT (SGOT)	Blood	Blood	ko00604	Glycan biosynthesis and metabolism	Glycosphingolipid biosynthesis - ganglio series	2.80975e-06	0.0102343	0.00282321
ASAT (SGOT)	Blood	Blood	ko00780	Metabolism of cofactors and vitamins	Biotin metabolism	2.06557e-06	0.0190086	0.00232972
ASAT (SGOT)	Blood	Blood	ko00906	Metabolism of terpenoids and polyketides	Carotenoid biosynthesis	-3.54741e-07	0.0315488	0.00249785
ASAT (SGOT)	Blood	Blood	ko00950	Biosynthesis of other secondary metabolites	Isoquinoline alkaloid biosynthesis	7.57738e-07	0.0257778	0.0022152
ASAT (SGOT)	Blood	Blood	ko01053	Metabolism of terpenoids and polyketides	Biosynthesis of siderophore group nonribosomal peptides	4.86004e-07	0.0388527	0.00187791
ASAT (SGOT)	Blood	Blood	ko01210	Metabolism	2-Oxocarboxylic acid metabolism	-6.70392e-06	0.0350453	0.00201379
ASAT (SGOT)	Blood	Blood	ko01230	Metabolism	Biosynthesis of amino acids	-2.09509e-05	0.0123128	0.00270971
ASAT (SGOT)	Blood	Blood	ko01502	Drug resistance	Vancomycin resistance	-1.50755e-06	0.0329382	0.00203098
ASAT (SGOT)	Blood	Blood	ko01503	Drug resistance	Cationic antimicrobial peptide (CAMP) resistance	3.53116e-06	0.00155424	0.00395819
ASAT (SGOT)	Blood	Blood	ko04142	Transport and catabolism	Lysosome	4.27435e-06	0.0225699	0.0021624
ASAT (SGOT)	Blood	Blood	ko04214	Cell growth and death	Apoptosis - fly	5.93282e-07	0.0394007	0.00209865
ASAT (SGOT)	Blood	Blood	ko04922	Endocrine system	Glucagon signaling pathway	-2.84758e-06	0.00168717	0.00426626
ASAT (SGOT)	Blood	Blood	ko04931	Endocrine and metabolic diseases	Insulin resistance	-1.61476e-06	0.00103206	0.00467741
ASAT (SGOT)	Blood	Blood	ko04974	Digestive system	Protein digestion and absorption	1.03499e-06	0.0238851	0.00207192
ASAT (SGOT)	Blood	Blood	ko05014	Neurodegenerative diseases	Amyotrophic lateral sclerosis (ALS)	2.95836e-07	0.0274774	0.00227555
ASAT (SGOT)	Blood	Blood	ko05020	Neurodegenerative diseases	Prion diseases	1.77038e-07	0.0188998	0.00216346
ASAT (SGOT)	Blood	Blood	ko05100	Infectious diseases	Bacterial invasion of epithelial cells	4.84859e-08	0.00807745	0.00399437
ASAT (SGOT)	Blood	Blood	ko05133	Infectious diseases	Pertussis	1.00129e-06	0.0118023	0.00277806
ASAT (SGOT)	Blood	Blood	ko05340	Immune diseases	Primary immunodeficiency	6.71243e-07	0.00716974	0.00281528
Cookies/cakes/scones (times per week)	Lifestyle/Diet	Diet	ko01053	Metabolism of terpenoids and polyketides	Biosynthesis of siderophore group nonribosomal peptides	1.71572e-05	0.00444096	0.0154743
Cookies/cakes/scones (times per week)	Lifestyle/Diet	Diet	ko02026	Cellular community - prokaryotes	Biofilm formation - Escherichia coli	4.38212e-05	0.0237405	0.0166824
Cookies/cakes/scones (times per week)	Lifestyle/Diet	Diet	ko05132	Infectious diseases	Salmonella infection	2.22286e-05	0.0312046	0.0196991
Cookies/cakes/scones (times per week)	Lifestyle/Diet	Diet	ko05203	Cancers	Viral carcinogenesis	5.72747e-06	0.0437115	0.00937055
Cookies/cakes/scones (times per week)	Lifestyle/Diet	Diet	ko05219	Cancers	Bladder cancer	1.33706e-06	0.0219034	0.012378
Cookies/cakes/scones (times per week)	Lifestyle/Diet	Diet	ko05418	Cardiovascular diseases	Fluid shear stress and atherosclerosis	-2.47679e-05	0.0399955	0.0108167
beans/legumes (times per week)	Lifestyle/Diet	Diet	ko05014	Neurodegenerative diseases	Amyotrophic lateral sclerosis (ALS)	-3.45049e-06	0.0274774	0.0101751
beans/legumes (times per week)	Lifestyle/Diet	Diet	ko05020	Neurodegenerative diseases	Prion diseases	-1.65935e-06	0.0205359	0.00978381
Cheese (times per week)	Lifestyle/Diet	Diet	ko00310	Amino acid metabolism	Lysine degradation	1.26527e-05	0.0207749	0.0134072
Cheese (times per week)	Lifestyle/Diet	Diet	ko00380	Amino acid metabolism	Tryptophan metabolism	1.72397e-05	0.00849597	0.015202
Cooked green vegetables (times per week)	Lifestyle/Diet	Diet	ko00052	Carbohydrate metabolism	Galactose metabolism	-7.20744e-05	0.0277945	0.0100169
Cooked green vegetables (times per week)	Lifestyle/Diet	Diet	ko00120	Lipid metabolism	Primary bile acid biosynthesis	-7.13188e-06	0.0370841	0.0103673
Cooked green vegetables (times per week)	Lifestyle/Diet	Diet	ko00440	Metabolism of other amino acids	Phosphonate and phosphinate metabolism	-1.39011e-05	0.016079	0.0126149
Cooked green vegetables (times per week)	Lifestyle/Diet	Diet	ko00473	Metabolism of other amino acids	D-Alanine metabolism	6.95303e-06	0.0283176	0.0099768
Cooked green vegetables (times per week)	Lifestyle/Diet	Diet	ko00511	Glycan biosynthesis and metabolism	Other glycan degradation	-8.76048e-05	0.0375071	0.00821437
Cooked green vegetables (times per week)	Lifestyle/Diet	Diet	ko00521	Biosynthesis of other secondary metabolites	Streptomycin biosynthesis	-2.6793e-05	0.0115813	0.0127648
Cooked green vegetables (times per week)	Lifestyle/Diet	Diet	ko00600	Lipid metabolism	Sphingolipid metabolism	-5.83164e-05	0.025302	0.00977471
Cooked green vegetables (times per week)	Lifestyle/Diet	Diet	ko00780	Metabolism of cofactors and vitamins	Biotin metabolism	-2.01582e-05	0.0441907	0.00789172
Cooked green vegetables (times per week)	Lifestyle/Diet	Diet	ko04070	Signal transduction	Phosphatidylinositol signaling system	-8.98731e-06	0.0073239	0.0135765
Cooked green vegetables (times per week)	Lifestyle/Diet	Diet	ko04112	Cell growth and death	Cell cycle - Caulobacter	2.56255e-05	0.0427832	0.011727
Cooked green vegetables (times per week)	Lifestyle/Diet	Diet	ko05111	Cellular community - prokaryotes	Biofilm formation - Vibrio cholerae	-4.6051e-05	0.0445519	0.00856406
Cooked green vegetables (times per week)	Lifestyle/Diet	Diet	ko05231	Cancers	Choline metabolism in cancer	-4.77214e-06	0.0457715	0.0105519
Eggs (times per week)	Lifestyle/Diet	Diet	ko03050	Folding, sorting and degradation	Proteasome	-8.7671e-07	0.0333672	0.0115089
Eggs (times per week)	Lifestyle/Diet	Diet	ko04138	Transport and catabolism	Autophagy - yeast	-4.24746e-06	0.0376878	0.0120115
French fries (times per week)	Lifestyle/Diet	Diet	ko01053	Metabolism of terpenoids and polyketides	Biosynthesis of siderophore group nonribosomal peptides	9.78729e-06	0.0388527	0.00859096
French fries (times per week)	Lifestyle/Diet	Diet	ko01503	Drug resistance	Cationic antimicrobial peptide (CAMP) resistance	5.0956e-05	0.022144	0.00988119
French fries (times per week)	Lifestyle/Diet	Diet	ko05133	Infectious diseases	Pertussis	1.68784e-05	0.0336703	0.0086301
Fresh fruit (times per week)	Lifestyle/Diet	Diet	ko00196	Energy metabolism	Photosynthesis - antenna proteins	0.222197	0.00133317	0.0213962
Fresh fruit (times per week)	Lifestyle/Diet	Diet	ko00250	Amino acid metabolism	Alanine, aspartate and glutamate metabolism	-4.21803e-05	0.0138799	0.0133981
Fresh fruit (times per week)	Lifestyle/Diet	Diet	ko00260	Amino acid metabolism	Glycine, serine and threonine metabolism	-2.24799e-05	0.0420731	0.00897381
Fresh fruit (times per week)	Lifestyle/Diet	Diet	ko00261	Biosynthesis of other secondary metabolites	Monobactam biosynthesis	-1.16417e-05	0.0123287	0.0123349
Fresh fruit (times per week)	Lifestyle/Diet	Diet	ko00430	Metabolism of other amino acids	Taurine and hypotaurine metabolism	-7.54974e-06	0.0147765	0.0131998
Fresh fruit (times per week)	Lifestyle/Diet	Diet	ko00473	Metabolism of other amino acids	D-Alanine metabolism	7.50715e-06	0.00808918	0.0146163
Fresh fruit (times per week)	Lifestyle/Diet	Diet	ko00630	Carbohydrate metabolism	Glyoxylate and dicarboxylate metabolism	-3.0556e-05	0.00881672	0.0142033
Fresh fruit (times per week)	Lifestyle/Diet	Diet	ko00790	Metabolism of cofactors and vitamins	Folate biosynthesis	-3.79649e-05	0.0268219	0.0104655
Fresh fruit (times per week)	Lifestyle/Diet	Diet	ko00910	Energy metabolism	Nitrogen metabolism	-1.79916e-05	0.0200891	0.0144246
Fresh fruit (times per week)	Lifestyle/Diet	Diet	ko01502	Drug resistance	Vancomycin resistance	1.93522e-05	0.0133746	0.0128578
Fresh fruit (times per week)	Lifestyle/Diet	Diet	ko02030	Cell motility	Bacterial chemotaxis	0.000106878	0.00344871	0.022367
Fresh fruit (times per week)	Lifestyle/Diet	Diet	ko02040	Cell motility	Flagellar assembly	0.000124176	0.00177219	0.027508
Fresh fruit (times per week)	Lifestyle/Diet	Diet	ko04020	Signal transduction	Calcium signaling pathway	0.159042	0.0155248	0.0111206
Fresh fruit (times per week)	Lifestyle/Diet	Diet	ko04070	Signal transduction	Phosphatidylinositol signaling system	-7.49358e-06	0.0161044	0.0110504
Fresh fruit (times per week)	Lifestyle/Diet	Diet	ko04723	Nervous system	Retrograde endocannabinoid signaling	0.159042	0.0168748	0.0111206
Fresh fruit (times per week)	Lifestyle/Diet	Diet	ko04922	Endocrine system	Glucagon signaling pathway	2.07301e-05	0.0375937	0.00959634
Fresh fruit (times per week)	Lifestyle/Diet	Diet	ko04923	Endocrine system	Regulation of lipolysis in adipocytes	0.159042	0.0159336	0.0111206
Fresh fruit (times per week)	Lifestyle/Diet	Diet	ko05020	Neurodegenerative diseases	Prion diseases	-1.60929e-06	0.0131089	0.0114053
Fresh fruit (times per week)	Lifestyle/Diet	Diet	ko05231	Cancers	Choline metabolism in cancer	-4.32601e-06	0.0463049	0.0103811
Ice cream (times per week)	Lifestyle/Diet	Diet	ko05020	Neurodegenerative diseases	Prion diseases	2.83634e-06	0.00202712	0.0179707
Ice cream (times per week)	Lifestyle/Diet	Diet	ko05340	Immune diseases	Primary immunodeficiency	7.28035e-06	0.0198566	0.0102217
Meat (times per week)	Lifestyle/Diet	Diet	ko03050	Folding, sorting and degradation	Proteasome	-9.71487e-07	0.014807	0.0166721
Meat (times per week)	Lifestyle/Diet	Diet	ko05020	Neurodegenerative diseases	Prion diseases	2.03013e-06	0.00202712	0.0179168
Nuts/seeds (times per week)	Lifestyle/Diet	Diet	ko00051	Carbohydrate metabolism	Fructose and mannose metabolism	-4.17683e-05	0.0476054	0.00976044
Nuts/seeds (times per week)	Lifestyle/Diet	Diet	ko00053	Carbohydrate metabolism	Ascorbate and aldarate metabolism	-1.21126e-05	0.0241639	0.0106818
Nuts/seeds (times per week)	Lifestyle/Diet	Diet	ko00140	Lipid metabolism	Steroid hormone biosynthesis	-1.05658e-05	0.0443301	0.0083649
Nuts/seeds (times per week)	Lifestyle/Diet	Diet	ko00261	Biosynthesis of other secondary metabolites	Monobactam biosynthesis	-1.01926e-05	0.0262064	0.00980129
Nuts/seeds (times per week)	Lifestyle/Diet	Diet	ko00440	Metabolism of other amino acids	Phosphonate and phosphinate metabolism	-1.13873e-05	0.0274878	0.0106054
Nuts/seeds (times per week)	Lifestyle/Diet	Diet	ko00473	Metabolism of other amino acids	D-Alanine metabolism	6.91017e-06	0.0116421	0.013119
Nuts/seeds (times per week)	Lifestyle/Diet	Diet	ko00550	Glycan biosynthesis and metabolism	Peptidoglycan biosynthesis	4.80492e-05	0.0202567	0.0111499
Nuts/seeds (times per week)	Lifestyle/Diet	Diet	ko00780	Metabolism of cofactors and vitamins	Biotin metabolism	-2.51472e-05	0.00291437	0.0173377
Nuts/seeds (times per week)	Lifestyle/Diet	Diet	ko00785	Metabolism of cofactors and vitamins	Lipoic acid metabolism	-9.39489e-06	0.0441167	0.00891542
Nuts/seeds (times per week)	Lifestyle/Diet	Diet	ko01503	Drug resistance	Cationic antimicrobial peptide (CAMP) resistance	-2.65837e-05	0.0425338	0.00776981
Nuts/seeds (times per week)	Lifestyle/Diet	Diet	ko03020	Transcription	RNA polymerase	1.07267e-05	0.0247957	0.0103944
Nuts/seeds (times per week)	Lifestyle/Diet	Diet	ko03430	Replication and repair	Mismatch repair	3.35094e-05	0.0285544	0.0111041
Nuts/seeds (times per week)	Lifestyle/Diet	Diet	ko04016	Signal transduction	MAPK signaling pathway - plant	-5.08464e-06	0.0301379	0.0116149
Nuts/seeds (times per week)	Lifestyle/Diet	Diet	ko04070	Signal transduction	Phosphatidylinositol signaling system	-9.42262e-06	0.00124261	0.0197925
Nuts/seeds (times per week)	Lifestyle/Diet	Diet	ko04072	Signal transduction	Phospholipase D signaling pathway	-5.48604e-06	0.00170513	0.0238865
Nuts/seeds (times per week)	Lifestyle/Diet	Diet	ko04211	Aging	Longevity regulating pathway	-6.62916e-06	0.0471864	0.0102247
Nuts/seeds (times per week)	Lifestyle/Diet	Diet	ko04213	Aging	Longevity regulating pathway - multiple species	-7.24868e-06	0.0480351	0.0106883
Nuts/seeds (times per week)	Lifestyle/Diet	Diet	ko05014	Neurodegenerative diseases	Amyotrophic lateral sclerosis (ALS)	-2.82506e-06	0.0438029	0.0086069
Nuts/seeds (times per week)	Lifestyle/Diet	Diet	ko05020	Neurodegenerative diseases	Prion diseases	-1.58477e-06	0.0118892	0.0118449
Nuts/seeds (times per week)	Lifestyle/Diet	Diet	ko05133	Infectious diseases	Pertussis	-9.87454e-06	0.0324437	0.00882129
Nuts/seeds (times per week)	Lifestyle/Diet	Diet	ko05134	Infectious diseases	Legionellosis	1.06221e-05	0.011792	0.0196315
Nuts/seeds (times per week)	Lifestyle/Diet	Diet	ko05231	Cancers	Choline metabolism in cancer	-6.22998e-06	0.00131459	0.0251247
Nuts/seeds (times per week)	Lifestyle/Diet	Diet	ko05340	Immune diseases	Primary immunodeficiency	-4.73858e-06	0.02424	0.00943452
Oil-rich fish (times per week)	Lifestyle/Diet	Diet	ko00072	Lipid metabolism	Synthesis and degradation of ketone bodies	6.44867e-06	0.0480195	0.00968845
Oil-rich fish (times per week)	Lifestyle/Diet	Diet	ko00261	Biosynthesis of other secondary metabolites	Monobactam biosynthesis	-1.87463e-05	0.00173187	0.019472
Oil-rich fish (times per week)	Lifestyle/Diet	Diet	ko00521	Biosynthesis of other secondary metabolites	Streptomycin biosynthesis	-3.10679e-05	0.013898	0.0119559
Oil-rich fish (times per week)	Lifestyle/Diet	Diet	ko00523	Metabolism of terpenoids and polyketides	Polyketide sugar unit biosynthesis	-2.41613e-05	0.015409	0.0120233
Oil-rich fish (times per week)	Lifestyle/Diet	Diet	ko00525	Biosynthesis of other secondary metabolites	Acarbose and validamycin biosynthesis	-1.25672e-05	0.014711	0.0116949
Oil-rich fish (times per week)	Lifestyle/Diet	Diet	ko00780	Metabolism of cofactors and vitamins	Biotin metabolism	-2.43998e-05	0.0434445	0.00810741
Pastries (times per week)	Lifestyle/Diet	Diet	ko02026	Cellular community - prokaryotes	Biofilm formation - Escherichia coli	2.35171e-05	0.0356412	0.0141729
Plant-based protin (times per week)	Lifestyle/Diet	Diet	ko00053	Carbohydrate metabolism	Ascorbate and aldarate metabolism	-1.1213e-05	0.045161	0.00817647
Plant-based protin (times per week)	Lifestyle/Diet	Diet	ko00330	Amino acid metabolism	Arginine and proline metabolism	-1.7058e-05	0.0231582	0.0152236
Plant-based protin (times per week)	Lifestyle/Diet	Diet	ko04211	Aging	Longevity regulating pathway	-6.91356e-06	0.0471864	0.0103433
Plant-based protin (times per week)	Lifestyle/Diet	Diet	ko04213	Aging	Longevity regulating pathway - multiple species	-9.77189e-06	0.00608918	0.0191302
Plant-based protin (times per week)	Lifestyle/Diet	Diet	ko05014	Neurodegenerative diseases	Amyotrophic lateral sclerosis (ALS)	-3.33631e-06	0.0210795	0.011628
Plant-based protin (times per week)	Lifestyle/Diet	Diet	ko05020	Neurodegenerative diseases	Prion diseases	-1.63067e-06	0.0125951	0.011618
Plant-based protin (times per week)	Lifestyle/Diet	Diet	ko05231	Cancers	Choline metabolism in cancer	-4.81079e-06	0.0227687	0.013173
Poultry (times per week)	Lifestyle/Diet	Diet	ko00405	Biosynthesis of other secondary metabolites	Phenazine biosynthesis	-8.36977e-06	0.0177621	0.0177005
Poultry (times per week)	Lifestyle/Diet	Diet	ko00430	Metabolism of other amino acids	Taurine and hypotaurine metabolism	7.60132e-06	0.0316127	0.0101925
Poultry (times per week)	Lifestyle/Diet	Diet	ko00720	Energy metabolism	Carbon fixation pathways in prokaryotes	4.99792e-05	0.033565	0.0133239
Poultry (times per week)	Lifestyle/Diet	Diet	ko00980	Xenobiotics biodegradation and metabolism	Metabolism of xenobiotics by cytochrome P450	-7.73512e-06	0.0429201	0.0120442
Poultry (times per week)	Lifestyle/Diet	Diet	ko04138	Transport and catabolism	Autophagy - yeast	-4.52175e-06	0.028584	0.0130097
Processed meat (times per week)	Lifestyle/Diet	Diet	ko00620	Carbohydrate metabolism	Pyruvate metabolism	4.98594e-05	0.0335931	0.0111964
Processed meat (times per week)	Lifestyle/Diet	Diet	ko05020	Neurodegenerative diseases	Prion diseases	1.86294e-06	0.0205359	0.00974063
Raw vegetables salad (times per week)	Lifestyle/Diet	Diet	ko00052	Carbohydrate metabolism	Galactose metabolism	-7.61443e-05	0.0178867	0.0113971
Raw vegetables salad (times per week)	Lifestyle/Diet	Diet	ko00053	Carbohydrate metabolism	Ascorbate and aldarate metabolism	-1.42316e-05	0.0198637	0.0116601
Raw vegetables salad (times per week)	Lifestyle/Diet	Diet	ko00072	Lipid metabolism	Synthesis and degradation of ketone bodies	6.33432e-06	0.0178004	0.0139898
Raw vegetables salad (times per week)	Lifestyle/Diet	Diet	ko00130	Metabolism of cofactors and vitamins	Ubiquinone and other terpenoid-quinone biosynthesis	-6.32961e-05	0.00562932	0.0145741
Raw vegetables salad (times per week)	Lifestyle/Diet	Diet	ko00140	Lipid metabolism	Steroid hormone biosynthesis	-1.51667e-05	0.00742282	0.014438
Raw vegetables salad (times per week)	Lifestyle/Diet	Diet	ko00220	Amino acid metabolism	Arginine biosynthesis	5.32294e-05	0.0102127	0.0137712
Raw vegetables salad (times per week)	Lifestyle/Diet	Diet	ko00260	Amino acid metabolism	Glycine, serine and threonine metabolism	-2.50728e-05	0.0374839	0.00938305
Raw vegetables salad (times per week)	Lifestyle/Diet	Diet	ko00261	Biosynthesis of other secondary metabolites	Monobactam biosynthesis	-1.16379e-05	0.02513	0.0100149
Raw vegetables salad (times per week)	Lifestyle/Diet	Diet	ko00281	Metabolism of terpenoids and polyketides	Geraniol degradation	-1.05778e-05	0.0100356	0.015885
Raw vegetables salad (times per week)	Lifestyle/Diet	Diet	ko00290	Amino acid metabolism	Valine, leucine and isoleucine biosynthesis	5.37134e-05	0.0315716	0.00977687
Raw vegetables salad (times per week)	Lifestyle/Diet	Diet	ko00362	Xenobiotics biodegradation and metabolism	Benzoate degradation	1.47127e-05	0.0381321	0.00828921
Raw vegetables salad (times per week)	Lifestyle/Diet	Diet	ko00401	Biosynthesis of other secondary metabolites	Novobiocin biosynthesis	6.66389e-06	0.0343184	0.00931639
Raw vegetables salad (times per week)	Lifestyle/Diet	Diet	ko00440	Metabolism of other amino acids	Phosphonate and phosphinate metabolism	-1.50097e-05	0.00974203	0.0149995
Raw vegetables salad (times per week)	Lifestyle/Diet	Diet	ko00460	Metabolism of other amino acids	Cyanoamino acid metabolism	-3.68871e-05	0.0236022	0.0117647
Raw vegetables salad (times per week)	Lifestyle/Diet	Diet	ko00473	Metabolism of other amino acids	D-Alanine metabolism	6.3518e-06	0.0466256	0.00806873
Raw vegetables salad (times per week)	Lifestyle/Diet	Diet	ko00480	Metabolism of other amino acids	Glutathione metabolism	-2.33677e-05	0.014128	0.0117116
Raw vegetables salad (times per week)	Lifestyle/Diet	Diet	ko00511	Glycan biosynthesis and metabolism	Other glycan degradation	-0.000115279	0.00480333	0.0154383
Raw vegetables salad (times per week)	Lifestyle/Diet	Diet	ko00513	Glycan biosynthesis and metabolism	Various types of N-glycan biosynthesis	-3.5514e-05	0.00521444	0.0153008
Raw vegetables salad (times per week)	Lifestyle/Diet	Diet	ko00520	Carbohydrate metabolism	Amino sugar and nucleotide sugar metabolism	-0.000106982	0.00120969	0.0200419
Raw vegetables salad (times per week)	Lifestyle/Diet	Diet	ko00521	Biosynthesis of other secondary metabolites	Streptomycin biosynthesis	-3.3153e-05	0.00119948	0.0204532
Raw vegetables salad (times per week)	Lifestyle/Diet	Diet	ko00523	Metabolism of terpenoids and polyketides	Polyketide sugar unit biosynthesis	-1.95491e-05	0.0200861	0.0110613
Raw vegetables salad (times per week)	Lifestyle/Diet	Diet	ko00525	Biosynthesis of other secondary metabolites	Acarbose and validamycin biosynthesis	-1.21171e-05	0.00474912	0.0157762
Raw vegetables salad (times per week)	Lifestyle/Diet	Diet	ko00531	Glycan biosynthesis and metabolism	Glycosaminoglycan degradation	-4.08995e-05	0.0119996	0.0127732
Raw vegetables salad (times per week)	Lifestyle/Diet	Diet	ko00540	Glycan biosynthesis and metabolism	Lipopolysaccharide biosynthesis	-0.00011082	0.00477864	0.0151968
Raw vegetables salad (times per week)	Lifestyle/Diet	Diet	ko00564	Lipid metabolism	Glycerophospholipid metabolism	2.93493e-05	0.0260694	0.0105344
Raw vegetables salad (times per week)	Lifestyle/Diet	Diet	ko00600	Lipid metabolism	Sphingolipid metabolism	-7.14285e-05	0.00524285	0.0155027
Raw vegetables salad (times per week)	Lifestyle/Diet	Diet	ko00603	Glycan biosynthesis and metabolism	Glycosphingolipid biosynthesis - globo and isoglobo series	-3.87586e-05	0.00299506	0.017273
Raw vegetables salad (times per week)	Lifestyle/Diet	Diet	ko00604	Glycan biosynthesis and metabolism	Glycosphingolipid biosynthesis - ganglio series	-3.54999e-05	0.00527266	0.0152681
Raw vegetables salad (times per week)	Lifestyle/Diet	Diet	ko00630	Carbohydrate metabolism	Glyoxylate and dicarboxylate metabolism	-2.5824e-05	0.0483937	0.00783109
Raw vegetables salad (times per week)	Lifestyle/Diet	Diet	ko00633	Xenobiotics biodegradation and metabolism	Nitrotoluene degradation	1.40808e-05	0.0172421	0.0126557
Raw vegetables salad (times per week)	Lifestyle/Diet	Diet	ko00750	Metabolism of cofactors and vitamins	Vitamin B6 metabolism	-1.66192e-05	0.0355772	0.0114825
Raw vegetables salad (times per week)	Lifestyle/Diet	Diet	ko00770	Metabolism of cofactors and vitamins	Pantothenate and CoA biosynthesis	1.87717e-05	0.0237685	0.0111408
Raw vegetables salad (times per week)	Lifestyle/Diet	Diet	ko00780	Metabolism of cofactors and vitamins	Biotin metabolism	-2.43508e-05	0.0132184	0.0122923
Raw vegetables salad (times per week)	Lifestyle/Diet	Diet	ko00790	Metabolism of cofactors and vitamins	Folate biosynthesis	-4.33093e-05	0.0245446	0.0115148
Raw vegetables salad (times per week)	Lifestyle/Diet	Diet	ko00970	Translation	Aminoacyl-tRNA biosynthesis	7.24572e-05	0.0249983	0.00999286
Raw vegetables salad (times per week)	Lifestyle/Diet	Diet	ko01053	Metabolism of terpenoids and polyketides	Biosynthesis of siderophore group nonribosomal peptides	-8.95803e-06	0.00190573	0.0183246
Raw vegetables salad (times per week)	Lifestyle/Diet	Diet	ko01055	Metabolism of terpenoids and polyketides	Biosynthesis of vancomycin group antibiotics	-8.57035e-06	0.00336716	0.0162623
Raw vegetables salad (times per week)	Lifestyle/Diet	Diet	ko01210	Metabolism	2-Oxocarboxylic acid metabolism	9.52627e-05	0.0144758	0.0121288
Raw vegetables salad (times per week)	Lifestyle/Diet	Diet	ko01212	Metabolism	Fatty acid metabolism	2.88162e-05	0.00841505	0.0138464
Raw vegetables salad (times per week)	Lifestyle/Diet	Diet	ko01501	Drug resistance	beta-Lactam resistance	-4.43647e-05	0.0245442	0.0106275
Raw vegetables salad (times per week)	Lifestyle/Diet	Diet	ko01503	Drug resistance	Cationic antimicrobial peptide (CAMP) resistance	-5.26931e-05	0.000111133	0.0270717
Raw vegetables salad (times per week)	Lifestyle/Diet	Diet	ko02024	Cellular community - prokaryotes	Quorum sensing	9.74426e-05	0.0435535	0.0115857
Raw vegetables salad (times per week)	Lifestyle/Diet	Diet	ko03013	Translation	RNA transport	1.60043e-05	0.0394792	0.00913585
Raw vegetables salad (times per week)	Lifestyle/Diet	Diet	ko03020	Transcription	RNA polymerase	1.37705e-05	0.0084275	0.0138563
Raw vegetables salad (times per week)	Lifestyle/Diet	Diet	ko04070	Signal transduction	Phosphatidylinositol signaling system	-1.12678e-05	0.000574614	0.0223303
Raw vegetables salad (times per week)	Lifestyle/Diet	Diet	ko04072	Signal transduction	Phospholipase D signaling pathway	-4.67549e-06	0.0349864	0.0127833
Raw vegetables salad (times per week)	Lifestyle/Diet	Diet	ko04142	Transport and catabolism	Lysosome	-5.94391e-05	0.00547654	0.0152594
Raw vegetables salad (times per week)	Lifestyle/Diet	Diet	ko04152	Signal transduction	AMPK signaling pathway	1.11774e-05	0.0418002	0.00959529
Raw vegetables salad (times per week)	Lifestyle/Diet	Diet	ko04216	Cell growth and death	Ferroptosis	-2.21049e-05	0.0246968	0.0107516
Raw vegetables salad (times per week)	Lifestyle/Diet	Diet	ko04974	Digestive system	Protein digestion and absorption	-1.58497e-05	0.00536213	0.0149779
Raw vegetables salad (times per week)	Lifestyle/Diet	Diet	ko05111	Cellular community - prokaryotes	Biofilm formation - Vibrio cholerae	-5.72332e-05	0.00828996	0.0141214
Raw vegetables salad (times per week)	Lifestyle/Diet	Diet	ko05133	Infectious diseases	Pertussis	-1.61573e-05	0.00116905	0.0202716
Raw vegetables salad (times per week)	Lifestyle/Diet	Diet	ko05219	Cancers	Bladder cancer	-6.40403e-07	0.0219034	0.0121078
Raw vegetables salad (times per week)	Lifestyle/Diet	Diet	ko05231	Cancers	Choline metabolism in cancer	-5.68468e-06	0.0142314	0.0156956
Raw vegetables salad (times per week)	Lifestyle/Diet	Diet	ko05340	Immune diseases	Primary immunodeficiency	-7.79383e-06	0.000739549	0.0217425
Raw vegetables salad (times per week)	Lifestyle/Diet	Diet	ko05418	Cardiovascular diseases	Fluid shear stress and atherosclerosis	1.2848e-05	0.0247715	0.0126888
Water (times per day)	Lifestyle/Diet	Diet	ko00196	Energy metabolism	Photosynthesis - antenna proteins	0.213786	0.023504	0.0113907
Water (times per day)	Lifestyle/Diet	Diet	ko00750	Metabolism of cofactors and vitamins	Vitamin B6 metabolism	-1.9243e-05	0.0480073	0.0103322
Water (times per day)	Lifestyle/Diet	Diet	ko00790	Metabolism of cofactors and vitamins	Folate biosynthesis	-4.85985e-05	0.0329612	0.00971682
Salt in food	Lifestyle/Diet	Diet	ko00362	Xenobiotics biodegradation and metabolism	Benzoate degradation	-2.65853e-05	0.0157263	0.0111655
Bread (number of slices per day)	Lifestyle/Diet	Diet	ko00430	Metabolism of other amino acids	Taurine and hypotaurine metabolism	-1.25682e-05	0.0318638	0.0100466
Bread (number of slices per day)	Lifestyle/Diet	Diet	ko00550	Glycan biosynthesis and metabolism	Peptidoglycan biosynthesis	9.61092e-05	0.0157183	0.0119023
Bread (number of slices per day)	Lifestyle/Diet	Diet	ko00760	Metabolism of cofactors and vitamins	Nicotinate and nicotinamide metabolism	4.38071e-05	0.0306975	0.01512
Bread (number of slices per day)	Lifestyle/Diet	Diet	ko01502	Drug resistance	Vancomycin resistance	3.18695e-05	0.0307397	0.0095377
Bread (number of slices per day)	Lifestyle/Diet	Diet	ko02026	Cellular community - prokaryotes	Biofilm formation - Escherichia coli	3.71832e-05	0.0237405	0.0175718
Bread (number of slices per day)	Lifestyle/Diet	Diet	ko04138	Transport and catabolism	Autophagy - yeast	8.0709e-06	0.0159783	0.0151411
Bread (number of slices per day)	Lifestyle/Diet	Diet	ko04930	Endocrine and metabolic diseases	Type II diabetes mellitus	8.29382e-06	0.0103212	0.0154944
Bread (number of slices per day)	Lifestyle/Diet	Diet	ko04973	Digestive system	Carbohydrate digestion and absorption	1.92609e-05	0.000428924	0.0278535
Bread (number of slices per day)	Lifestyle/Diet	Diet	ko05132	Infectious diseases	Salmonella infection	1.6985e-05	0.0312882	0.0165036
Bread (number of slices per day)	Lifestyle/Diet	Diet	ko05146	Infectious diseases	Amoebiasis	-7.18028e-06	0.0489046	0.0168839
Bread (number of slices per day)	Lifestyle/Diet	Diet	ko05165	Infectious diseases	Human papillomavirus infection	5.87296e-06	0.00692228	0.0158851
Bread (number of slices per day)	Lifestyle/Diet	Diet	ko05203	Cancers	Viral carcinogenesis	5.59133e-06	0.0135914	0.0136333
Bread (number of slices per day)	Lifestyle/Diet	Diet	ko05206	Cancers	MicroRNAs in cancer	1.95285e-05	0.0354694	0.0115678
Spread on bread (type)	Lifestyle/Diet	Diet	ko00511	Glycan biosynthesis and metabolism	Other glycan degradation	-5.92838e-05	0.0232104	0.0100341
Spread on bread (type)	Lifestyle/Diet	Diet	ko00565	Lipid metabolism	Ether lipid metabolism	-6.82459e-07	0.0226088	0.0108483
Spread on bread (type)	Lifestyle/Diet	Diet	ko00600	Lipid metabolism	Sphingolipid metabolism	-3.53109e-05	0.029607	0.00919284
Spread on bread (type)	Lifestyle/Diet	Diet	ko00630	Carbohydrate metabolism	Glyoxylate and dicarboxylate metabolism	-2.02234e-05	0.0107394	0.0133397
Spread on bread (type)	Lifestyle/Diet	Diet	ko00970	Translation	Aminoacyl-tRNA biosynthesis	4.53137e-05	0.024322	0.0101196
Spread on bread (type)	Lifestyle/Diet	Diet	ko03008	Translation	Ribosome biogenesis in eukaryotes	2.02976e-06	0.0264652	0.01188
Spread on bread (type)	Lifestyle/Diet	Diet	ko03410	Replication and repair	Base excision repair	7.68862e-06	0.0405306	0.00958735
Spread on bread (type)	Lifestyle/Diet	Diet	ko05120	Infectious diseases	Epithelial cell signaling in Helicobacter pylori infection	4.70817e-06	0.036719	0.0136144
Spread on bread (type)	Lifestyle/Diet	Diet	ko05165	Infectious diseases	Human papillomavirus infection	2.09989e-06	0.00788609	0.0153628
Spread on bread (type)	Lifestyle/Diet	Diet	ko05203	Cancers	Viral carcinogenesis	2.2507e-06	0.00560191	0.0171358
Spread on bread (type)	Lifestyle/Diet	Diet	ko05205	Cancers	Proteoglycans in cancer	1.63353e-06	0.0437745	0.00941348
Sugar in coffee	Lifestyle/Diet	Diet	ko00053	Carbohydrate metabolism	Ascorbate and aldarate metabolism	-3.73364e-05	0.0150332	0.0126452
Sugar in coffee	Lifestyle/Diet	Diet	ko00071	Lipid metabolism	Fatty acid degradation	-3.36072e-05	0.0361643	0.00971988
Sugar in coffee	Lifestyle/Diet	Diet	ko00380	Amino acid metabolism	Tryptophan metabolism	-3.86024e-05	0.0452223	0.00949871
Sugar in coffee	Lifestyle/Diet	Diet	ko00562	Carbohydrate metabolism	Inositol phosphate metabolism	-3.43902e-05	0.00859838	0.0182058
Sugar in coffee	Lifestyle/Diet	Diet	ko00620	Carbohydrate metabolism	Pyruvate metabolism	-0.000114947	0.0284709	0.0118707
Sugar in coffee	Lifestyle/Diet	Diet	ko03450	Replication and repair	Non-homologous end-joining	-1.65945e-05	0.0459003	0.0117535
Sugar in coffee	Lifestyle/Diet	Diet	ko05134	Infectious diseases	Legionellosis	2.44321e-05	0.0394964	0.0119576
Abdominal pain(times per week)	Bowel health	Bowel health	ko00040	Carbohydrate metabolism	Pentose and glucuronate interconversions	-6.50977e-05	0.0178938	0.00407219
Abdominal pain(times per week)	Bowel health	Bowel health	ko00052	Carbohydrate metabolism	Galactose metabolism	-7.92638e-05	0.0143743	0.00362196
Abdominal pain(times per week)	Bowel health	Bowel health	ko00053	Carbohydrate metabolism	Ascorbate and aldarate metabolism	-1.46403e-05	0.0289334	0.00310769
Abdominal pain(times per week)	Bowel health	Bowel health	ko00120	Lipid metabolism	Primary bile acid biosynthesis	-8.51886e-06	0.00571899	0.00502732
Abdominal pain(times per week)	Bowel health	Bowel health	ko00140	Lipid metabolism	Steroid hormone biosynthesis	-1.80573e-05	0.00224616	0.00579617
Abdominal pain(times per week)	Bowel health	Bowel health	ko00240	Nucleotide metabolism	Pyrimidine metabolism	9.47217e-05	0.015685	0.00465924
Abdominal pain(times per week)	Bowel health	Bowel health	ko00261	Biosynthesis of other secondary metabolites	Monobactam biosynthesis	-1.34606e-05	0.00749534	0.00418859
Abdominal pain(times per week)	Bowel health	Bowel health	ko00281	Metabolism of terpenoids and polyketides	Geraniol degradation	-8.33234e-06	0.0465012	0.00310211
Abdominal pain(times per week)	Bowel health	Bowel health	ko00311	Biosynthesis of other secondary metabolites	Penicillin and cephalosporin biosynthesis	-3.08466e-06	0.0146333	0.00404007
Abdominal pain(times per week)	Bowel health	Bowel health	ko00401	Biosynthesis of other secondary metabolites	Novobiocin biosynthesis	8.35889e-06	0.0081469	0.00453227
Abdominal pain(times per week)	Bowel health	Bowel health	ko00440	Metabolism of other amino acids	Phosphonate and phosphinate metabolism	-1.81674e-05	0.00303891	0.00579849
Abdominal pain(times per week)	Bowel health	Bowel health	ko00460	Metabolism of other amino acids	Cyanoamino acid metabolism	-4.43102e-05	0.0133609	0.00438883
Abdominal pain(times per week)	Bowel health	Bowel health	ko00473	Metabolism of other amino acids	D-Alanine metabolism	1.03976e-05	0.000431964	0.00754421
Abdominal pain(times per week)	Bowel health	Bowel health	ko00511	Glycan biosynthesis and metabolism	Other glycan degradation	-0.000138045	0.000920293	0.0065912
Abdominal pain(times per week)	Bowel health	Bowel health	ko00513	Glycan biosynthesis and metabolism	Various types of N-glycan biosynthesis	-3.79428e-05	0.00388685	0.00502953
Abdominal pain(times per week)	Bowel health	Bowel health	ko00520	Carbohydrate metabolism	Amino sugar and nucleotide sugar metabolism	-9.21511e-05	0.00678596	0.00425375
Abdominal pain(times per week)	Bowel health	Bowel health	ko00521	Biosynthesis of other secondary metabolites	Streptomycin biosynthesis	-3.98739e-05	8.574e-05	0.00901378
Abdominal pain(times per week)	Bowel health	Bowel health	ko00523	Metabolism of terpenoids and polyketides	Polyketide sugar unit biosynthesis	-2.68126e-05	0.000816859	0.00676917
Abdominal pain(times per week)	Bowel health	Bowel health	ko00525	Biosynthesis of other secondary metabolites	Acarbose and validamycin biosynthesis	-1.26666e-05	0.00244299	0.00540652
Abdominal pain(times per week)	Bowel health	Bowel health	ko00531	Glycan biosynthesis and metabolism	Glycosaminoglycan degradation	-4.98875e-05	0.00423348	0.00513833
Abdominal pain(times per week)	Bowel health	Bowel health	ko00550	Glycan biosynthesis and metabolism	Peptidoglycan biosynthesis	6.9907e-05	0.00160422	0.00615883
Abdominal pain(times per week)	Bowel health	Bowel health	ko00562	Carbohydrate metabolism	Inositol phosphate metabolism	-1.41675e-05	0.00842231	0.00562852
Abdominal pain(times per week)	Bowel health	Bowel health	ko00565	Lipid metabolism	Ether lipid metabolism	-1.57937e-06	0.00135246	0.00632781
Abdominal pain(times per week)	Bowel health	Bowel health	ko00591	Lipid metabolism	Linoleic acid metabolism	-1.16244e-06	0.00127023	0.00785096
Abdominal pain(times per week)	Bowel health	Bowel health	ko00592	Lipid metabolism	alpha-Linolenic acid metabolism	-2.25368e-06	0.015594	0.00698837
Abdominal pain(times per week)	Bowel health	Bowel health	ko00600	Lipid metabolism	Sphingolipid metabolism	-8.76875e-05	0.000780076	0.00692543
Abdominal pain(times per week)	Bowel health	Bowel health	ko00603	Glycan biosynthesis and metabolism	Glycosphingolipid biosynthesis - globo and isoglobo series	-4.24407e-05	0.00148265	0.00604266
Abdominal pain(times per week)	Bowel health	Bowel health	ko00604	Glycan biosynthesis and metabolism	Glycosphingolipid biosynthesis - ganglio series	-3.77912e-05	0.00412464	0.00497449
Abdominal pain(times per week)	Bowel health	Bowel health	ko00630	Carbohydrate metabolism	Glyoxylate and dicarboxylate metabolism	-5.02991e-05	0.000105841	0.00872067
Abdominal pain(times per week)	Bowel health	Bowel health	ko00780	Metabolism of cofactors and vitamins	Biotin metabolism	-3.48464e-05	0.000481285	0.00713844
Abdominal pain(times per week)	Bowel health	Bowel health	ko00785	Metabolism of cofactors and vitamins	Lipoic acid metabolism	-1.72295e-05	0.00113378	0.00778249
Abdominal pain(times per week)	Bowel health	Bowel health	ko00900	Metabolism of terpenoids and polyketides	Terpenoid backbone biosynthesis	3.73842e-05	0.00511292	0.00521408
Abdominal pain(times per week)	Bowel health	Bowel health	ko00940	Biosynthesis of other secondary metabolites	Phenylpropanoid biosynthesis	-3.91854e-05	0.028251	0.00390589
Abdominal pain(times per week)	Bowel health	Bowel health	ko00970	Translation	Aminoacyl-tRNA biosynthesis	0.00011296	0.000251684	0.00793286
Abdominal pain(times per week)	Bowel health	Bowel health	ko01053	Metabolism of terpenoids and polyketides	Biosynthesis of siderophore group nonribosomal peptides	-5.81756e-06	0.0388527	0.0026363
Abdominal pain(times per week)	Bowel health	Bowel health	ko01055	Metabolism of terpenoids and polyketides	Biosynthesis of vancomycin group antibiotics	-7.73391e-06	0.00807783	0.00391467
Abdominal pain(times per week)	Bowel health	Bowel health	ko01502	Drug resistance	Vancomycin resistance	2.51424e-05	0.00171722	0.00599259
Abdominal pain(times per week)	Bowel health	Bowel health	ko01503	Drug resistance	Cationic antimicrobial peptide (CAMP) resistance	-4.42191e-05	0.00114658	0.00593689
Abdominal pain(times per week)	Bowel health	Bowel health	ko03010	Translation	Ribosome	0.000185613	0.00121541	0.00649511
Abdominal pain(times per week)	Bowel health	Bowel health	ko03020	Transcription	RNA polymerase	1.38303e-05	0.018237	0.00338205
Abdominal pain(times per week)	Bowel health	Bowel health	ko03030	Replication and repair	DNA replication	4.05445e-05	0.00398701	0.00654994
Abdominal pain(times per week)	Bowel health	Bowel health	ko03410	Replication and repair	Base excision repair	1.47385e-05	0.0240356	0.00370356
Abdominal pain(times per week)	Bowel health	Bowel health	ko03420	Replication and repair	Nucleotide excision repair	2.67171e-05	0.0041373	0.00624674
Abdominal pain(times per week)	Bowel health	Bowel health	ko03430	Replication and repair	Mismatch repair	5.93358e-05	0.000149908	0.00980481
Abdominal pain(times per week)	Bowel health	Bowel health	ko03440	Replication and repair	Homologous recombination	6.76265e-05	0.000200085	0.00879484
Abdominal pain(times per week)	Bowel health	Bowel health	ko04013	Signal transduction	MAPK signaling pathway - fly	-7.03597e-06	0.0194276	0.00418264
Abdominal pain(times per week)	Bowel health	Bowel health	ko04070	Signal transduction	Phosphatidylinositol signaling system	-9.94508e-06	0.00241645	0.00524178
Abdominal pain(times per week)	Bowel health	Bowel health	ko04112	Cell growth and death	Cell cycle - Caulobacter	3.01892e-05	0.0257	0.00574958
Abdominal pain(times per week)	Bowel health	Bowel health	ko04142	Transport and catabolism	Lysosome	-7.34019e-05	0.000860038	0.00660955
Abdominal pain(times per week)	Bowel health	Bowel health	ko04146	Transport and catabolism	Peroxisome	-2.1574e-05	0.0357891	0.00303288
Abdominal pain(times per week)	Bowel health	Bowel health	ko04211	Aging	Longevity regulating pathway	-8.96626e-06	0.0212354	0.00434165
Abdominal pain(times per week)	Bowel health	Bowel health	ko04216	Cell growth and death	Ferroptosis	-2.03174e-05	0.0381578	0.00290428
Abdominal pain(times per week)	Bowel health	Bowel health	ko04727	Nervous system	GABAergic synapse	-1.32309e-05	0.00529696	0.00521346
Abdominal pain(times per week)	Bowel health	Bowel health	ko04921	Endocrine system	Oxytocin signaling pathway	0.20222	0.0173698	0.00382914
Abdominal pain(times per week)	Bowel health	Bowel health	ko04974	Digestive system	Protein digestion and absorption	-1.14868e-05	0.0450342	0.00238433
Abdominal pain(times per week)	Bowel health	Bowel health	ko05111	Cellular community - prokaryotes	Biofilm formation - Vibrio cholerae	-6.22767e-05	0.00472259	0.00489552
Abdominal pain(times per week)	Bowel health	Bowel health	ko05133	Infectious diseases	Pertussis	-1.62599e-05	0.000481073	0.00729178
Abdominal pain(times per week)	Bowel health	Bowel health	ko05152	Infectious diseases	Tuberculosis	8.34491e-06	0.00696338	0.00451891
Abdominal pain(times per week)	Bowel health	Bowel health	ko05165	Infectious diseases	Human papillomavirus infection	3.12637e-06	0.0140064	0.00396747
Abdominal pain(times per week)	Bowel health	Bowel health	ko05205	Cancers	Proteoglycans in cancer	3.71437e-06	0.00113732	0.00652523
Acid reflux (times per week)	Bowel health	Bowel health	ko00140	Lipid metabolism	Steroid hormone biosynthesis	-9.26139e-06	0.0493065	0.00179827
Acid reflux (times per week)	Bowel health	Bowel health	ko00401	Biosynthesis of other secondary metabolites	Novobiocin biosynthesis	5.34042e-06	0.0330192	0.00232363
Acid reflux (times per week)	Bowel health	Bowel health	ko00440	Metabolism of other amino acids	Phosphonate and phosphinate metabolism	-1.08769e-05	0.0317176	0.00212894
Acid reflux (times per week)	Bowel health	Bowel health	ko00513	Glycan biosynthesis and metabolism	Various types of N-glycan biosynthesis	-2.19133e-05	0.0344218	0.00208476
Acid reflux (times per week)	Bowel health	Bowel health	ko00565	Lipid metabolism	Ether lipid metabolism	-1.08278e-06	0.00778979	0.00348936
Acid reflux (times per week)	Bowel health	Bowel health	ko00603	Glycan biosynthesis and metabolism	Glycosphingolipid biosynthesis - globo and isoglobo series	-2.49096e-05	0.0171443	0.00263612
Acid reflux (times per week)	Bowel health	Bowel health	ko00604	Glycan biosynthesis and metabolism	Glycosphingolipid biosynthesis - ganglio series	-2.19545e-05	0.0342045	0.00208712
Acid reflux (times per week)	Bowel health	Bowel health	ko00630	Carbohydrate metabolism	Glyoxylate and dicarboxylate metabolism	-2.54674e-05	0.0159242	0.00239806
Acid reflux (times per week)	Bowel health	Bowel health	ko00780	Metabolism of cofactors and vitamins	Biotin metabolism	-2.07776e-05	0.0104434	0.00306105
Acid reflux (times per week)	Bowel health	Bowel health	ko00785	Metabolism of cofactors and vitamins	Lipoic acid metabolism	-8.02514e-06	0.0486356	0.00199759
Acid reflux (times per week)	Bowel health	Bowel health	ko00970	Translation	Aminoacyl-tRNA biosynthesis	5.23545e-05	0.0371938	0.00198642
Acid reflux (times per week)	Bowel health	Bowel health	ko01503	Drug resistance	Cationic antimicrobial peptide (CAMP) resistance	-2.61167e-05	0.0148153	0.00260617
Acid reflux (times per week)	Bowel health	Bowel health	ko04070	Signal transduction	Phosphatidylinositol signaling system	-7.82135e-06	0.0020152	0.00419965
Acid reflux (times per week)	Bowel health	Bowel health	ko04921	Endocrine system	Oxytocin signaling pathway	0.154386	0.0248335	0.00270858
Acid reflux (times per week)	Bowel health	Bowel health	ko05150	Infectious diseases	Staphylococcus aureus infection	-3.15233e-06	0.0316405	0.0029845
Acid reflux (times per week)	Bowel health	Bowel health	ko05340	Immune diseases	Primary immunodeficiency	-4.68641e-06	0.043152	0.00163825
Bloating (times per week)	Bowel health	Bowel health	ko00350	Amino acid metabolism	Tyrosine metabolism	-1.13171e-05	0.0340031	0.00329763
Bloating (times per week)	Bowel health	Bowel health	ko00565	Lipid metabolism	Ether lipid metabolism	-7.58364e-07	0.0494207	0.00192933
Bloating (times per week)	Bowel health	Bowel health	ko05100	Infectious diseases	Bacterial invasion of epithelial cells	-3.30813e-07	0.0350653	0.00268912
Bloating (times per week)	Bowel health	Bowel health	ko05150	Infectious diseases	Staphylococcus aureus infection	-2.65925e-06	0.0453882	0.00253405
Bowel movement completion	Bowel health	Bowel health	ko03018	Folding, sorting and degradation	RNA degradation	2.48332e-05	0.0342877	0.00380672
Bowel movement completion	Bowel health	Bowel health	ko03410	Replication and repair	Base excision repair	-2.18169e-05	0.0126154	0.00437054
Bowel movement ease	Bowel health	Bowel health	ko00010	Carbohydrate metabolism	Glycolysis / Gluconeogenesis	-0.000115503	2.19768e-06	0.0147952
Bowel movement ease	Bowel health	Bowel health	ko00053	Carbohydrate metabolism	Ascorbate and aldarate metabolism	-2.02406e-05	0.0259177	0.00323044
Bowel movement ease	Bowel health	Bowel health	ko00062	Lipid metabolism	Fatty acid elongation	-1.61493e-06	0.0416314	0.00542749
Bowel movement ease	Bowel health	Bowel health	ko00071	Lipid metabolism	Fatty acid degradation	-2.81326e-05	0.000870098	0.00692185
Bowel movement ease	Bowel health	Bowel health	ko00190	Energy metabolism	Oxidative phosphorylation	0.00017027	0.000158406	0.00854703
Bowel movement ease	Bowel health	Bowel health	ko00195	Energy metabolism	Photosynthesis	0.000119261	2.29684e-06	0.0141371
Bowel movement ease	Bowel health	Bowel health	ko00232	Biosynthesis of other secondary metabolites	Caffeine metabolism	-1.60537e-06	0.0439452	0.00537649
Bowel movement ease	Bowel health	Bowel health	ko00250	Amino acid metabolism	Alanine, aspartate and glutamate metabolism	5.97446e-05	0.0176858	0.00364431
Bowel movement ease	Bowel health	Bowel health	ko00330	Amino acid metabolism	Arginine and proline metabolism	-2.81665e-05	0.00597081	0.00628277
Bowel movement ease	Bowel health	Bowel health	ko00332	Biosynthesis of other secondary metabolites	Carbapenem biosynthesis	-1.75666e-05	0.000775845	0.00697866
Bowel movement ease	Bowel health	Bowel health	ko00350	Amino acid metabolism	Tyrosine metabolism	-4.91237e-05	1.06197e-10	0.0239274
Bowel movement ease	Bowel health	Bowel health	ko00364	Xenobiotics biodegradation and metabolism	Fluorobenzoate degradation	-3.82003e-06	0.0352734	0.00625137
Bowel movement ease	Bowel health	Bowel health	ko00460	Metabolism of other amino acids	Cyanoamino acid metabolism	5.65528e-05	0.0202261	0.00380879
Bowel movement ease	Bowel health	Bowel health	ko00472	Metabolism of other amino acids	D-Arginine and D-ornithine metabolism	1.80365e-06	0.00606606	0.00510584
Bowel movement ease	Bowel health	Bowel health	ko00511	Glycan biosynthesis and metabolism	Other glycan degradation	0.000126246	0.0321411	0.00271218
Bowel movement ease	Bowel health	Bowel health	ko00520	Carbohydrate metabolism	Amino sugar and nucleotide sugar metabolism	0.00010968	0.019681	0.00314487
Bowel movement ease	Bowel health	Bowel health	ko00523	Metabolism of terpenoids and polyketides	Polyketide sugar unit biosynthesis	2.94554e-05	0.00835225	0.00424575
Bowel movement ease	Bowel health	Bowel health	ko00524	Biosynthesis of other secondary metabolites	Neomycin, kanamycin and gentamicin biosynthesis	-1.40402e-05	0.0198608	0.00436822
Bowel movement ease	Bowel health	Bowel health	ko00525	Biosynthesis of other secondary metabolites	Acarbose and validamycin biosynthesis	1.2849e-05	0.0271945	0.00279086
Bowel movement ease	Bowel health	Bowel health	ko00561	Lipid metabolism	Glycerolipid metabolism	-6.6474e-05	0.00476274	0.00564299
Bowel movement ease	Bowel health	Bowel health	ko00620	Carbohydrate metabolism	Pyruvate metabolism	-0.000115111	9.2377e-05	0.00934661
Bowel movement ease	Bowel health	Bowel health	ko00623	Xenobiotics biodegradation and metabolism	Toluene degradation	-3.85318e-06	0.0147473	0.00705512
Bowel movement ease	Bowel health	Bowel health	ko00625	Xenobiotics biodegradation and metabolism	Chloroalkane and chloroalkene degradation	-6.05652e-05	3.48784e-05	0.0102457
Bowel movement ease	Bowel health	Bowel health	ko00626	Xenobiotics biodegradation and metabolism	Naphthalene degradation	-5.09824e-05	1.85616e-07	0.0167668
Bowel movement ease	Bowel health	Bowel health	ko00640	Carbohydrate metabolism	Propanoate metabolism	-6.23228e-05	0.000742281	0.0085095
Bowel movement ease	Bowel health	Bowel health	ko00740	Metabolism of cofactors and vitamins	Riboflavin metabolism	7.6162e-05	0.000121023	0.00948781
Bowel movement ease	Bowel health	Bowel health	ko00830	Metabolism of cofactors and vitamins	Retinol metabolism	-1.69675e-05	0.000123838	0.0110226
Bowel movement ease	Bowel health	Bowel health	ko00906	Metabolism of terpenoids and polyketides	Carotenoid biosynthesis	-9.83537e-06	2.81567e-06	0.0139887
Bowel movement ease	Bowel health	Bowel health	ko00909	Metabolism of terpenoids and polyketides	Sesquiterpenoid and triterpenoid biosynthesis	-4.81182e-06	0.0454123	0.00534897
Bowel movement ease	Bowel health	Bowel health	ko00910	Energy metabolism	Nitrogen metabolism	3.38427e-05	0.00387081	0.00646974
Bowel movement ease	Bowel health	Bowel health	ko00950	Biosynthesis of other secondary metabolites	Isoquinoline alkaloid biosynthesis	1.29468e-05	0.0168006	0.00368016
Bowel movement ease	Bowel health	Bowel health	ko00970	Translation	Aminoacyl-tRNA biosynthesis	-8.87513e-05	0.0479212	0.00232184
Bowel movement ease	Bowel health	Bowel health	ko00980	Xenobiotics biodegradation and metabolism	Metabolism of xenobiotics by cytochrome P450	-2.20893e-05	1.16441e-06	0.0149084
Bowel movement ease	Bowel health	Bowel health	ko00982	Xenobiotics biodegradation and metabolism	Drug metabolism - cytochrome P450	-2.40058e-05	3.42205e-07	0.0164116
Bowel movement ease	Bowel health	Bowel health	ko01040	Lipid metabolism	Biosynthesis of unsaturated fatty acids	-1.93848e-05	0.00306985	0.00719848
Bowel movement ease	Bowel health	Bowel health	ko01220	Metabolism	Degradation of aromatic compounds	-6.11147e-05	6.994e-07	0.0155155
Bowel movement ease	Bowel health	Bowel health	ko01502	Drug resistance	Vancomycin resistance	-2.54636e-05	0.0264258	0.00310268
Bowel movement ease	Bowel health	Bowel health	ko01523	Drug resistance	Antifolate resistance	4.00034e-05	0.0217215	0.00438887
Bowel movement ease	Bowel health	Bowel health	ko03008	Translation	Ribosome biogenesis in eukaryotes	-5.27089e-06	0.018186	0.0040811
Bowel movement ease	Bowel health	Bowel health	ko03018	Folding, sorting and degradation	RNA degradation	5.20245e-05	1.43191e-08	0.0187627
Bowel movement ease	Bowel health	Bowel health	ko03020	Transcription	RNA polymerase	-1.62639e-05	0.0488421	0.00240952
Bowel movement ease	Bowel health	Bowel health	ko03050	Folding, sorting and degradation	Proteasome	-2.40934e-06	0.00579192	0.00626864
Bowel movement ease	Bowel health	Bowel health	ko03070	Membrane transport	Bacterial secretion system	-7.10242e-05	0.00596455	0.00584536
Bowel movement ease	Bowel health	Bowel health	ko03450	Replication and repair	Non-homologous end-joining	-2.10566e-05	2.31182e-07	0.0166992
Bowel movement ease	Bowel health	Bowel health	ko04024	Signal transduction	cAMP signaling pathway	-0.310396	0.00434485	0.00513965
Bowel movement ease	Bowel health	Bowel health	ko04066	Signal transduction	HIF-1 signaling pathway	-2.9972e-05	8.75046e-05	0.00984689
Bowel movement ease	Bowel health	Bowel health	ko04072	Signal transduction	Phospholipase D signaling pathway	-1.16571e-05	2.24373e-05	0.0112944
Bowel movement ease	Bowel health	Bowel health	ko04146	Transport and catabolism	Peroxisome	3.32239e-05	0.0164416	0.00403097
Bowel movement ease	Bowel health	Bowel health	ko04151	Signal transduction	PI3K-Akt signaling pathway	-1.09969e-05	0.00223693	0.00611234
Bowel movement ease	Bowel health	Bowel health	ko04712	Environmental adaptation	Circadian rhythm - plant	-1.60959e-06	0.0425508	0.00540629
Bowel movement ease	Bowel health	Bowel health	ko04726	Nervous system	Serotonergic synapse	-1.86501e-06	0.0135848	0.00709967
Bowel movement ease	Bowel health	Bowel health	ko04728	Nervous system	Dopaminergic synapse	-2.242e-06	0.000955062	0.00955971
Bowel movement ease	Bowel health	Bowel health	ko04910	Endocrine system	Insulin signaling pathway	-2.18517e-05	0.00623304	0.00601826
Bowel movement ease	Bowel health	Bowel health	ko04922	Endocrine system	Glucagon signaling pathway	-4.55657e-05	0.00167325	0.00608398
Bowel movement ease	Bowel health	Bowel health	ko04930	Endocrine and metabolic diseases	Type II diabetes mellitus	-1.02966e-05	0.000134545	0.00959108
Bowel movement ease	Bowel health	Bowel health	ko04931	Endocrine and metabolic diseases	Insulin resistance	-2.66219e-05	0.000550309	0.00728793
Bowel movement ease	Bowel health	Bowel health	ko04973	Digestive system	Carbohydrate digestion and absorption	-1.29743e-05	0.0093082	0.00528717
Bowel movement ease	Bowel health	Bowel health	ko04974	Digestive system	Protein digestion and absorption	1.7469e-05	0.0221775	0.00310485
Bowel movement ease	Bowel health	Bowel health	ko05030	Substance dependence	Cocaine addiction	-1.86501e-06	0.0135848	0.00709967
Bowel movement ease	Bowel health	Bowel health	ko05031	Substance dependence	Amphetamine addiction	-2.24201e-06	0.000954982	0.00955979
Bowel movement ease	Bowel health	Bowel health	ko05034	Substance dependence	Alcoholism	-2.20029e-06	0.00144974	0.00917698
Bowel movement ease	Bowel health	Bowel health	ko05142	Infectious diseases	Chagas disease (American trypanosomiasis)	-2.9167e-06	0.00464161	0.00707146
Bowel movement ease	Bowel health	Bowel health	ko05143	Infectious diseases	African trypanosomiasis	-3.96494e-06	3.76801e-05	0.0120075
Bowel movement ease	Bowel health	Bowel health	ko05150	Infectious diseases	Staphylococcus aureus infection	-6.92898e-06	0.00280794	0.0067685
Bowel movement ease	Bowel health	Bowel health	ko05203	Cancers	Viral carcinogenesis	-4.63525e-06	0.0135588	0.00417372
Bowel movement ease	Bowel health	Bowel health	ko05231	Cancers	Choline metabolism in cancer	-1.13993e-05	0.000186062	0.00925701
Bowel movement ease	Bowel health	Bowel health	ko05322	Immune diseases	Systemic lupus erythematosus	-1.6091e-06	0.0426322	0.00540478
Bowel movement ease	Bowel health	Bowel health	ko05340	Immune diseases	Primary immunodeficiency	1.06054e-05	0.00270675	0.00484556
Bowel movements (times per week)	Bowel health	Bowel health	ko00010	Carbohydrate metabolism	Glycolysis / Gluconeogenesis	-0.00015183	4.87382e-11	0.0257424
Bowel movements (times per week)	Bowel health	Bowel health	ko00030	Carbohydrate metabolism	Pentose phosphate pathway	-8.628e-05	0.00349008	0.00834475
Bowel movements (times per week)	Bowel health	Bowel health	ko00052	Carbohydrate metabolism	Galactose metabolism	0.000133194	0.00228683	0.00575064
Bowel movements (times per week)	Bowel health	Bowel health	ko00061	Lipid metabolism	Fatty acid biosynthesis	-5.62041e-05	0.000862251	0.00846631
Bowel movements (times per week)	Bowel health	Bowel health	ko00071	Lipid metabolism	Fatty acid degradation	-2.67099e-05	0.00172098	0.00614401
Bowel movements (times per week)	Bowel health	Bowel health	ko00130	Metabolism of cofactors and vitamins	Ubiquinone and other terpenoid-quinone biosynthesis	0.000135542	3.34448e-06	0.0126816
Bowel movements (times per week)	Bowel health	Bowel health	ko00140	Lipid metabolism	Steroid hormone biosynthesis	2.50557e-05	0.00196425	0.00601123
Bowel movements (times per week)	Bowel health	Bowel health	ko00190	Energy metabolism	Oxidative phosphorylation	0.00024122	5.49497e-08	0.0175045
Bowel movements (times per week)	Bowel health	Bowel health	ko00195	Energy metabolism	Photosynthesis	0.000125135	1.04374e-06	0.0154982
Bowel movements (times per week)	Bowel health	Bowel health	ko00220	Amino acid metabolism	Arginine biosynthesis	-8.76117e-05	0.00165471	0.00672134
Bowel movements (times per week)	Bowel health	Bowel health	ko00250	Amino acid metabolism	Alanine, aspartate and glutamate metabolism	9.30653e-05	9.53192e-05	0.00946496
Bowel movements (times per week)	Bowel health	Bowel health	ko00260	Amino acid metabolism	Glycine, serine and threonine metabolism	3.98867e-05	0.0123715	0.00391343
Bowel movements (times per week)	Bowel health	Bowel health	ko00280	Amino acid metabolism	Valine, leucine and isoleucine degradation	7.47213e-05	1.89026e-08	0.0198478
Bowel movements (times per week)	Bowel health	Bowel health	ko00281	Metabolism of terpenoids and polyketides	Geraniol degradation	1.40034e-05	0.0100286	0.00496137
Bowel movements (times per week)	Bowel health	Bowel health	ko00290	Amino acid metabolism	Valine, leucine and isoleucine biosynthesis	-0.000109733	0.00043279	0.00822057
Bowel movements (times per week)	Bowel health	Bowel health	ko00300	Amino acid metabolism	Lysine biosynthesis	-8.4293e-05	0.000475006	0.00974982
Bowel movements (times per week)	Bowel health	Bowel health	ko00330	Amino acid metabolism	Arginine and proline metabolism	-3.58766e-05	0.000171702	0.0104208
Bowel movements (times per week)	Bowel health	Bowel health	ko00332	Biosynthesis of other secondary metabolites	Carbapenem biosynthesis	-3.32271e-05	1.32111e-11	0.0260438
Bowel movements (times per week)	Bowel health	Bowel health	ko00340	Amino acid metabolism	Histidine metabolism	-7.76747e-05	0.00122895	0.00852723
[truncated: 5,148 more rows]

## Sheet: Supplementary Data 7
Supplementary Data 7. Significant associations between usage of medication and the composition of the gut microibome. The medication class (anti-hypertensive, lowering blood sugar or cholesterol-lowering) is shown, along with the corresponding biomarker that was used to determine which individuals had elevated levels of the biomarker. In order to test for associations between microbial features (…
[truncated: 72 more rows]

[truncated: 2 more sheets: Supplementary Data 8, Supplementary Data 9]
